# Supplementary material for: Are the Closely Related Cobetia Strains of Different Species?
Source: Molecules. 2021 Jan 28;26(3):690. doi: 10.3390/molecules26030690 (PMC7865433; doi:10.3390/molecules26030690)
Supplement: Supplementary file 1 [file molecules-26-00690-s001.zip]

Archive with 3 entries (2 files):
- molecules-1062096-supplementary-final/
- molecules-1062096-supplementary-final/Table S1-S3.docx
- molecules-1062096-supplementary-final/TableS4_Cobetia sp KMM7005 vs Cobetia amphilecti KMM 296.csv
