# Supplementary material for: Are the Closely Related Cobetia Strains of Different Species?
Source: Molecules. 2021 Jan 28;26(3):690. doi: 10.3390/molecules26030690 (PMC7865433; doi:10.3390/molecules26030690)
Supplement: Supplementary file 1 [file molecules-26-00690-s001.zip › molecules-1062096-supplementary-final/TableS4_Cobetia sp KMM7005 vs Cobetia amphilecti KMM 296.csv]

Contig	Cobetia sp. 2AS1 (KMM 7005) Gene	Length	Gene id	function	Hit	Contig	C. amphilecti KMM 296 Gene	Gene id	percent identity 6666666.82339	function
1	1	38	fig|6666666.685834.peg.1	hypothetical protein	-				0
1	2	284	fig|6666666.685834.peg.2	CDP-diacylglycerol--serine O-phosphatidyltransferase (EC 2.7.8.8)	bi	62	3252	fig|6666666.82339.peg.3252	99.61
1	3	339	fig|6666666.685834.peg.3	Ketol-acid reductoisomerase (NADP(+)) (EC 1.1.1.86)	bi	62	3251	fig|6666666.82339.peg.3251	100	Ketol-acid reductoisomerase (EC 1.1.1.86)
1	4	47	fig|6666666.685834.peg.4	hypothetical protein	-				0
1	5	310	fig|6666666.685834.peg.5	Transcriptional regulator IlvY, LysR family	bi	62	3250	fig|6666666.82339.peg.3250	97.09	HTH-type transcriptional regulator IlvY
1	6	164	fig|6666666.685834.peg.6	Acetolactate synthase small subunit (EC 2.2.1.6)	bi	62	3249	fig|6666666.82339.peg.3249	100	Acetolactate synthase small subunit (EC 2.2.1.6)
1	7	575	fig|6666666.685834.peg.7	Acetolactate synthase large subunit (EC 2.2.1.6)	bi	62	3248	fig|6666666.82339.peg.3248	99.83	Acetolactate synthase large subunit (EC 2.2.1.6)
1	8	879	fig|6666666.685834.peg.8	Chaperone protein ClpB (ATP-dependent unfoldase)	bi	62	3247	fig|6666666.82339.peg.3247	96.46	ClpB protein
1	9	260	fig|6666666.685834.peg.9	FIG00003370: Multicopper polyphenol oxidase	bi	60	3235	fig|6666666.82339.peg.3235	95.37	COG1496: Uncharacterized conserved protein
1	10	318	fig|6666666.685834.peg.10	LSU rRNA pseudouridine(1911/1915/1917) synthase (EC 5.4.99.23)	bi	60	3234	fig|6666666.82339.peg.3234	96.85	Ribosomal large subunit pseudouridine synthase D (EC 4.2.1.70)
1	11	264	fig|6666666.685834.peg.11	Outer membrane beta-barrel assembly protein BamD	bi	60	3233	fig|6666666.82339.peg.3233	98.48	Probable component of the lipoprotein assembly complex (forms a complex with YaeT, YfgL, and NlpB)
1	12	545	fig|6666666.685834.peg.12	NAD synthetase (EC 6.3.1.5) / Glutamine amidotransferase chain of NAD synthetase	bi	60	3232	fig|6666666.82339.peg.3232	99.82	NAD synthetase (EC 6.3.1.5) / Glutamine amidotransferase chain of NAD synthetase
1	13	54	fig|6666666.685834.peg.13	hypothetical protein	-				0
1	14	88	fig|6666666.685834.peg.14	hypothetical protein	bi	60	3231	fig|6666666.82339.peg.3231	100	hypothetical protein
1	15	382	fig|6666666.685834.peg.15	Glycine oxidase ThiO (EC 1.4.3.19)	bi	60	3230	fig|6666666.82339.peg.3230	98.95	Glycine oxidase ThiO (EC 1.4.3.19)
1	16	152	fig|6666666.685834.peg.16	Type IV pilus biogenesis protein PilE	bi	60	3229	fig|6666666.82339.peg.3229	60.14	Type IV pilus biogenesis protein PilE
1	17	1134	fig|6666666.685834.peg.17	Type IV fimbrial biogenesis protein PilY1	bi	37	2775	fig|6666666.82339.peg.2775	53.06	Type IV fimbrial biogenesis protein PilY1
1	18	180	fig|6666666.685834.peg.18	hypothetical protein	bi	37	2776	fig|6666666.82339.peg.2776	46.67	hypothetical protein
1	19	334	fig|6666666.685834.peg.19	hypothetical protein	uni	37	2781	fig|6666666.82339.peg.2781	39.29	Type IV fimbrial biogenesis protein PilW
1	20	161	fig|6666666.685834.peg.20	hypothetical protein	uni	37	2782	fig|6666666.82339.peg.2782	43.48	Type IV fimbrial biogenesis protein PilV
1	21	182	fig|6666666.685834.peg.21	Type IV fimbrial biogenesis protein FimT	uni	37	2783	fig|6666666.82339.peg.2783	37.13	Type IV fimbrial biogenesis protein FimT
1	22	162	fig|6666666.685834.peg.22	Type IV pilus biogenesis protein PilE	bi	37	2777	fig|6666666.82339.peg.2777	99.3	Type IV pilus biogenesis protein PilE
1	23	113	fig|6666666.685834.peg.23	hypothetical protein	bi	37	2778	fig|6666666.82339.peg.2778	100	hypothetical protein
1	24	1207	fig|6666666.685834.peg.24	Type IV fimbrial biogenesis protein PilY1	bi	37	2779	fig|6666666.82339.peg.2779	92.13	Type IV fimbrial biogenesis protein PilY1
1	25	193	fig|6666666.685834.peg.25	hypothetical protein	bi	37	2780	fig|6666666.82339.peg.2780	98.81	hypothetical protein
1	26	330	fig|6666666.685834.peg.26	hypothetical protein	bi	37	2781	fig|6666666.82339.peg.2781	99.34	Type IV fimbrial biogenesis protein PilW
1	27	189	fig|6666666.685834.peg.27	hypothetical protein	bi	37	2782	fig|6666666.82339.peg.2782	97.87	Type IV fimbrial biogenesis protein PilV
1	28	167	fig|6666666.685834.peg.28	Type IV fimbrial biogenesis protein FimT	bi	37	2783	fig|6666666.82339.peg.2783	99.4	Type IV fimbrial biogenesis protein FimT
1	29	163	fig|6666666.685834.peg.29	Type IV pilus biogenesis protein PilE	bi	37	2784	fig|6666666.82339.peg.2784	98.15	Type IV pilus biogenesis protein PilE
1	30	323	fig|6666666.685834.peg.30	4-hydroxy-3-methylbut-2-enyl diphosphate reductase (EC 1.17.7.4)	bi	37	2785	fig|6666666.82339.peg.2785	99.69	4-hydroxy-3-methylbut-2-enyl diphosphate reductase (EC 1.17.1.2)
1	31	148	fig|6666666.685834.peg.31	FKBP-type peptidyl-prolyl cis-trans isomerase SlpA (EC 5.2.1.8)	bi	37	2786	fig|6666666.82339.peg.2786	100	FKBP-type peptidyl-prolyl cis-trans isomerase SlpA (EC 5.2.1.8)
1	32	176	fig|6666666.685834.peg.32	Lipoprotein signal peptidase (EC 3.4.23.36)	bi	37	2787	fig|6666666.82339.peg.2787	99.43	Lipoprotein signal peptidase (EC 3.4.23.36)
1	33	944	fig|6666666.685834.peg.33	Isoleucyl-tRNA synthetase (EC 6.1.1.5)	bi	37	2788	fig|6666666.82339.peg.2788	99.79	Isoleucyl-tRNA synthetase (EC 6.1.1.5)
1	34	378	fig|6666666.685834.peg.34	FMN adenylyltransferase (EC 2.7.7.2) / Riboflavin kinase (EC 2.7.1.26)	bi	37	2789	fig|6666666.82339.peg.2789	99.47	Riboflavin kinase (EC 2.7.1.26) / FMN adenylyltransferase (EC 2.7.7.2)
1	35	558	fig|6666666.685834.peg.35	Peptidoglycan lipid II flippase MurJ	bi	37	2790	fig|6666666.82339.peg.2790	99.64	Proposed peptidoglycan lipid II flippase MurJ
1	36	89	fig|6666666.685834.peg.36	SSU ribosomal protein S20p	bi	37	2791	fig|6666666.82339.peg.2791	100	SSU ribosomal protein S20p
1	37	394	fig|6666666.685834.peg.37	Glutamate 5-kinase (EC 2.7.2.11) / RNA-binding C-terminal domain PUA	bi	37	2792	fig|6666666.82339.peg.2792	99.74	Glutamate 5-kinase (EC 2.7.2.11) / RNA-binding C-terminal domain PUA
1	38	399	fig|6666666.685834.peg.38	GTP-binding protein Obg	bi	37	2793	fig|6666666.82339.peg.2793	100	GTP-binding protein Obg
1	39	86	fig|6666666.685834.peg.39	LSU ribosomal protein L27p	bi	37	2794	fig|6666666.82339.peg.2794	100	LSU ribosomal protein L27p
1	40	104	fig|6666666.685834.peg.40	LSU ribosomal protein L21p	bi	37	2795	fig|6666666.82339.peg.2795	100	LSU ribosomal protein L21p
1	41	42	fig|6666666.685834.peg.41	hypothetical protein	bi	37	2796	fig|6666666.82339.peg.2796	100	hypothetical protein
1	42	330	fig|6666666.685834.peg.42	Octaprenyl diphosphate synthase (EC 2.5.1.90)	bi	37	2797	fig|6666666.82339.peg.2797	99.06	Octaprenyl diphosphate synthase (EC 2.5.1.90) / Dimethylallyltransferase (EC 2.5.1.1) / (2E,6E)-farnesyl diphosphate synthase (EC 2.5.1.10) / Geranylgeranyl diphosphate synthase (EC 2.5.1.29)
1	43	77	fig|6666666.685834.peg.43	hypothetical protein	bi	37	2798	fig|6666666.82339.peg.2798	94.74	hypothetical protein
1	44	87	fig|6666666.685834.peg.44	hypothetical protein	bi	37	2799	fig|6666666.82339.peg.2799	100	hypothetical protein
1	45	286	fig|6666666.685834.peg.45	Thioredoxin	bi	37	2800	fig|6666666.82339.peg.2800	97.89	Redoxin domain protein
1	46	981	fig|6666666.685834.peg.46	RNA polymerase associated protein RapA	bi	37	2801	fig|6666666.82339.peg.2801	99.9	RNA polymerase associated protein RapA (EC 3.6.1.-)
1	47	254	fig|6666666.685834.peg.47	LSU rRNA pseudouridine(746) synthase (EC 5.4.99.29) @ tRNA pseudouridine(32) synthase (EC 5.4.99.28)	bi	37	2802	fig|6666666.82339.peg.2802	97.23	Ribosomal large subunit pseudouridine synthase A (EC 4.2.1.70)
1	48	312	fig|6666666.685834.peg.48	Cell division inhibitor Slr1223 (YfcH in EC), contains epimerase/dehydratase and DUF1731 domains	bi	37	2803	fig|6666666.82339.peg.2803	99.68	Cell division inhibitor
1	49	400	fig|6666666.685834.peg.49	Renalase (EC 1.6.3.5), oxidases 1,2-dihydro- and 1,6-dihydro- beta-NAD(P)H isomers back to NAD(P)	bi	37	2804	fig|6666666.82339.peg.2804	92.08	COG3380: Amine oxidase, flavin-containing
1	50	129	fig|6666666.685834.peg.50	Sirohydrochlorin cobaltochelatase CbiX(small) (EC 4.99.1.3)	bi	37	2805	fig|6666666.82339.peg.2805	99.22	Sirohydrochlorin cobaltochelatase (EC 4.99.1.3)
1	51	304	fig|6666666.685834.peg.51	Transcriptional regulator, MerR family, associated with photolyase	bi	37	2807	fig|6666666.82339.peg.2807	100	Transcriptional regulator, MerR family, associated with photolyase
1	52	499	fig|6666666.685834.peg.52	Deoxyribodipyrimidine photolyase (EC 4.1.99.3)	bi	26	2302	fig|6666666.82339.peg.2302	100	Deoxyribodipyrimidine photolyase (EC 4.1.99.3)
1	53	167	fig|6666666.685834.peg.53	FIG002994: Putative transcriptional regulator	bi	26	2303	fig|6666666.82339.peg.2303	98.8	FIG002994: Putative transcriptional regulator
1	54	271	fig|6666666.685834.peg.54	Oxidoreductase, short-chain dehydrogenase/reductase family	bi	26	2304	fig|6666666.82339.peg.2304	99.22	Oxidoreductase, short-chain dehydrogenase/reductase family (EC 1.1.1.-)
1	55	449	fig|6666666.685834.peg.55	Amine oxidase, flavin-containing	bi	26	2305	fig|6666666.82339.peg.2305	97.99	COG2907: Amine oxidase, flavin-containing
1	56	273	fig|6666666.685834.peg.56	Hypothetical protein COG3496	bi	26	2306	fig|6666666.82339.peg.2306	99.26	FIG001571: Hypothetical protein
1	57	428	fig|6666666.685834.peg.57	Cyclopropane-fatty-acyl-phospholipid synthase (EC 2.1.1.79), plant type	bi	26	2307	fig|6666666.82339.peg.2307	99.03	Cyclopropane-fatty-acyl-phospholipid synthase (EC 2.1.1.79), plant type
1	58	175	fig|6666666.685834.peg.58	FIG024285: Hypothetical protein	bi	26	2308	fig|6666666.82339.peg.2308	94.7	FIG024285: Hypothetical protein
1	59	613	fig|6666666.685834.peg.59	diguanylate cyclase/phosphodiesterase with PAS/PAC sensor(s)	bi	26	2309	fig|6666666.82339.peg.2309	98.86	diguanylate cyclase/phosphodiesterase (GGDEF & EAL domains) with PAS/PAC sensor(s)
1	60	172	fig|6666666.685834.peg.60	3-hydroxyacyl-[acyl-carrier-protein] dehydratase, FabA form (EC 4.2.1.59) @ Trans-2-decenoyl-[acyl-carrier-protein] isomerase (EC 5.3.3.14)	bi	26	2311	fig|6666666.82339.peg.2311	100	3-hydroxyacyl-[acyl-carrier-protein] dehydratase, FabA form (EC 4.2.1.59)
1	61	406	fig|6666666.685834.peg.61	3-oxoacyl-[acyl-carrier-protein] synthase, KASI (EC 2.3.1.41)	bi	26	2312	fig|6666666.82339.peg.2312	100	3-oxoacyl-[acyl-carrier-protein] synthase, KASI (EC 2.3.1.41)
1	62	254	fig|6666666.685834.peg.62	Acyl-CoA:1-acyl-sn-glycerol-3-phosphate acyltransferase (EC 2.3.1.51)	bi	26	2313	fig|6666666.82339.peg.2313	98.81	1-acyl-sn-glycerol-3-phosphate acyltransferase (EC 2.3.1.51)
1	63	295	fig|6666666.685834.peg.63	dTDP-4-dehydrorhamnose reductase (EC 1.1.1.133)	bi	26	2314	fig|6666666.82339.peg.2314	99.32	dTDP-4-dehydrorhamnose reductase (EC 1.1.1.133)
1	64	836	fig|6666666.685834.peg.64	diguanylate cyclase/phosphodiesterase (GGDEF & EAL domains) with PAS/PAC sensor(s)	bi	26	2315	fig|6666666.82339.peg.2315	99.64	diguanylate cyclase/phosphodiesterase (GGDEF & EAL domains) with PAS/PAC sensor(s)
1	65	219	fig|6666666.685834.peg.65	Single-stranded DNA-binding protein	bi	26	2316	fig|6666666.82339.peg.2316	99.54	Single-stranded DNA-binding protein
1	66	472	fig|6666666.685834.peg.66	Inner membrane transport protein YajR	bi	26	2317	fig|6666666.82339.peg.2317	100	Putative transport protein
1	67	960	fig|6666666.685834.peg.67	Excinuclease ABC subunit A	bi	26	2318	fig|6666666.82339.peg.2318	99.48	Excinuclease ABC subunit A
1	68	129	fig|6666666.685834.peg.68	LSU ribosomal protein L17p	bi	26	2319	fig|6666666.82339.peg.2319	100	LSU ribosomal protein L17p
1	69	333	fig|6666666.685834.peg.69	DNA-directed RNA polymerase alpha subunit (EC 2.7.7.6)	bi	26	2320	fig|6666666.82339.peg.2320	100	DNA-directed RNA polymerase alpha subunit (EC 2.7.7.6)
1	70	207	fig|6666666.685834.peg.70	SSU ribosomal protein S4p (S9e) @ SSU ribosomal protein S4p (S9e), zinc-independent	bi	26	2321	fig|6666666.82339.peg.2321	100	SSU ribosomal protein S4p (S9e)
1	71	128	fig|6666666.685834.peg.71	SSU ribosomal protein S11p (S14e)	bi	26	2322	fig|6666666.82339.peg.2322	100	SSU ribosomal protein S11p (S14e)
1	72	119	fig|6666666.685834.peg.72	SSU ribosomal protein S13p (S18e)	bi	26	2323	fig|6666666.82339.peg.2323	100	SSU ribosomal protein S13p (S18e)
1	73	445	fig|6666666.685834.peg.73	Protein translocase subunit SecY	bi	26	2324	fig|6666666.82339.peg.2324	100	Preprotein translocase secY subunit (TC 3.A.5.1.1)
1	74	145	fig|6666666.685834.peg.74	LSU ribosomal protein L15p (L27Ae)	bi	26	2325	fig|6666666.82339.peg.2325	100	LSU ribosomal protein L15p (L27Ae)
1	75	61	fig|6666666.685834.peg.75	LSU ribosomal protein L30p (L7e)	bi	26	2326	fig|6666666.82339.peg.2326	100	LSU ribosomal protein L30p (L7e)
1	76	167	fig|6666666.685834.peg.76	SSU ribosomal protein S5p (S2e)	bi	26	2327	fig|6666666.82339.peg.2327	99.4	SSU ribosomal protein S5p (S2e)
1	77	117	fig|6666666.685834.peg.77	LSU ribosomal protein L18p (L5e)	bi	26	2328	fig|6666666.82339.peg.2328	100	LSU ribosomal protein L18p (L5e)
1	78	177	fig|6666666.685834.peg.78	LSU ribosomal protein L6p (L9e)	bi	26	2329	fig|6666666.82339.peg.2329	99.43	LSU ribosomal protein L6p (L9e)
1	79	131	fig|6666666.685834.peg.79	SSU ribosomal protein S8p (S15Ae)	bi	26	2330	fig|6666666.82339.peg.2330	100	SSU ribosomal protein S8p (S15Ae)
1	80	102	fig|6666666.685834.peg.80	SSU ribosomal protein S14p (S29e) @ SSU ribosomal protein S14p (S29e), zinc-independent	bi	26	2331	fig|6666666.82339.peg.2331	100	SSU ribosomal protein S14p (S29e) @ SSU ribosomal protein S14p (S29e), zinc-independent
1	81	180	fig|6666666.685834.peg.81	LSU ribosomal protein L5p (L11e)	bi	26	2332	fig|6666666.82339.peg.2332	100	LSU ribosomal protein L5p (L11e)
1	82	106	fig|6666666.685834.peg.82	LSU ribosomal protein L24p (L26e)	bi	26	2333	fig|6666666.82339.peg.2333	100	LSU ribosomal protein L24p (L26e)
1	83	124	fig|6666666.685834.peg.83	LSU ribosomal protein L14p (L23e)	bi	26	2334	fig|6666666.82339.peg.2334	100	LSU ribosomal protein L14p (L23e)
1	84	87	fig|6666666.685834.peg.84	SSU ribosomal protein S17p (S11e)	bi	26	2335	fig|6666666.82339.peg.2335	100	SSU ribosomal protein S17p (S11e)
1	85	64	fig|6666666.685834.peg.85	LSU ribosomal protein L29p (L35e)	bi	26	2336	fig|6666666.82339.peg.2336	97.83	LSU ribosomal protein L29p (L35e)
1	86	138	fig|6666666.685834.peg.86	LSU ribosomal protein L16p (L10e)	bi	26	2337	fig|6666666.82339.peg.2337	100	LSU ribosomal protein L16p (L10e)
1	87	231	fig|6666666.685834.peg.87	SSU ribosomal protein S3p (S3e)	bi	26	2338	fig|6666666.82339.peg.2338	100	SSU ribosomal protein S3p (S3e)
1	88	111	fig|6666666.685834.peg.88	LSU ribosomal protein L22p (L17e)	bi	26	2339	fig|6666666.82339.peg.2339	98.9	LSU ribosomal protein L22p (L17e)
1	89	92	fig|6666666.685834.peg.89	SSU ribosomal protein S19p (S15e)	-				0
1	90	276	fig|6666666.685834.peg.90	LSU ribosomal protein L2p (L8e)	bi	26	2340	fig|6666666.82339.peg.2340	100	LSU ribosomal protein L2p (L8e)
1	91	99	fig|6666666.685834.peg.91	LSU ribosomal protein L23p (L23Ae)	bi	26	2341	fig|6666666.82339.peg.2341	100	LSU ribosomal protein L23p (L23Ae)
1	92	202	fig|6666666.685834.peg.92	LSU ribosomal protein L4p (L1e)	bi	26	2342	fig|6666666.82339.peg.2342	99.5	LSU ribosomal protein L4p (L1e)
1	93	213	fig|6666666.685834.peg.93	LSU ribosomal protein L3p (L3e)	bi	26	2343	fig|6666666.82339.peg.2343	99.53	LSU ribosomal protein L3p (L3e)
1	94	104	fig|6666666.685834.peg.94	SSU ribosomal protein S10p (S20e)	bi	26	2344	fig|6666666.82339.peg.2344	100	SSU ribosomal protein S10p (S20e)
1	95	398	fig|6666666.685834.peg.95	Translation elongation factor Tu	bi	26	2345	fig|6666666.82339.peg.2345	100	Translation elongation factor Tu
1	96	706	fig|6666666.685834.peg.96	Translation elongation factor G	bi	26	2346	fig|6666666.82339.peg.2346	99.86	Translation elongation factor G
1	97	157	fig|6666666.685834.peg.97	SSU ribosomal protein S7p (S5e)	bi	26	2347	fig|6666666.82339.peg.2347	100	SSU ribosomal protein S7p (S5e)
1	98	125	fig|6666666.685834.peg.98	SSU ribosomal protein S12p (S23e)	bi	26	2348	fig|6666666.82339.peg.2348	100	SSU ribosomal protein S12p (S23e)
1	99	1414	fig|6666666.685834.peg.99	DNA-directed RNA polymerase beta' subunit (EC 2.7.7.6)	bi	26	2349	fig|6666666.82339.peg.2349	99.79	DNA-directed RNA polymerase beta' subunit (EC 2.7.7.6)
1	100	1359	fig|6666666.685834.peg.100	DNA-directed RNA polymerase beta subunit (EC 2.7.7.6)	bi	26	2350	fig|6666666.82339.peg.2350	100	DNA-directed RNA polymerase beta subunit (EC 2.7.7.6)
1	101	122	fig|6666666.685834.peg.101	LSU ribosomal protein L7p/L12p (P1/P2)	bi	26	2351	fig|6666666.82339.peg.2351	94.26	LSU ribosomal protein L7/L12 (P1/P2)
1	102	169	fig|6666666.685834.peg.102	LSU ribosomal protein L10p (P0)	bi	26	2352	fig|6666666.82339.peg.2352	99.4	LSU ribosomal protein L10p (P0)
1	103	231	fig|6666666.685834.peg.103	LSU ribosomal protein L1p (L10Ae)	bi	26	2353	fig|6666666.82339.peg.2353	98.7	LSU ribosomal protein L1p (L10Ae)
1	104	144	fig|6666666.685834.peg.104	LSU ribosomal protein L11p (L12e)	bi	26	2354	fig|6666666.82339.peg.2354	100	LSU ribosomal protein L11p (L12e)
1	105	178	fig|6666666.685834.peg.105	Transcription antitermination protein NusG	bi	26	2355	fig|6666666.82339.peg.2355	100	Transcription antitermination protein NusG
1	106	123	fig|6666666.685834.peg.106	Protein translocase subunit SecE	bi	26	2356	fig|6666666.82339.peg.2356	100	Preprotein translocase subunit SecE (TC 3.A.5.1.1)
1	107	280	fig|6666666.685834.peg.107	Pantothenate kinase type III, CoaX-like (EC 2.7.1.33)	bi	26	2357	fig|6666666.82339.peg.2357	99.64	Pantothenate kinase type III, CoaX-like (EC 2.7.1.33)
1	108	327	fig|6666666.685834.peg.108	Biotin operon repressor / Biotin--protein ligase (EC 6.3.4.9)(EC 6.3.4.10)(EC 6.3.4.11)(EC 6.3.4.15)	bi	26	2358	fig|6666666.82339.peg.2358	99.39	Biotin operon repressor / Biotin-protein ligase (EC 6.3.4.15)
1	109	988	fig|6666666.685834.peg.109	hypothetical protein	bi	26	2359	fig|6666666.82339.peg.2359	96.15	Putative integral membrane protein
2	110	299	fig|6666666.685834.peg.110	import inner membrane translocase, subunit Tim44	bi	45	2997	fig|6666666.82339.peg.2997	99	FIG01200138: hypothetical protein
2	111	202	fig|6666666.685834.peg.111	Isochorismatase (EC 3.3.2.1)	bi	45	2996	fig|6666666.82339.peg.2996	99.46	Isochorismatase (EC 3.3.2.1)
2	112	263	fig|6666666.685834.peg.112	UPF0246 protein YaaA	bi	45	2995	fig|6666666.82339.peg.2995	100	UPF0246 protein YaaA
2	113	151	fig|6666666.685834.peg.113	Integral membrane protein	bi	45	2994	fig|6666666.82339.peg.2994	100	Integral membrane protein
2	114	344	fig|6666666.685834.peg.114	Tas protein, an NADP(H)-dependent aldo-keto reductase	bi	45	2993	fig|6666666.82339.peg.2993	100	Oxidoreductase, aldo/keto reductase family
2	115	162	fig|6666666.685834.peg.115	hypothetical protein	bi	45	2992	fig|6666666.82339.peg.2992	99.38	FOG: TPR repeat, SEL1 subfamily
2	116	44	fig|6666666.685834.peg.116	hypothetical protein	-				0
2	117	167	fig|6666666.685834.peg.117	hypothetical protein	bi	45	2991	fig|6666666.82339.peg.2991	100	hypothetical protein
2	118	323	fig|6666666.685834.peg.118	Quinone oxidoreductase (EC 1.6.5.5)	bi	45	2990	fig|6666666.82339.peg.2990	100	Quinone oxidoreductase (EC 1.6.5.5)
2	119	594	fig|6666666.685834.peg.119	Putative hemolysin	bi	45	2989	fig|6666666.82339.peg.2989	98.82	Putative hemolysin
2	120	181	fig|6666666.685834.peg.120	Lysine decarboxylase family	bi	45	2988	fig|6666666.82339.peg.2988	100	Lysine decarboxylase family
2	121	447	fig|6666666.685834.peg.121	Sodium-dependent transporter	bi	45	2987	fig|6666666.82339.peg.2987	99.78	Sodium-dependent transporter
2	122	176	fig|6666666.685834.peg.122	FIG004853: possible toxin to DivIC	bi	45	2986	fig|6666666.82339.peg.2986	100	FIG004853: possible toxin to DivIC
2	123	110	fig|6666666.685834.peg.123	hypothetical protein	bi	45	2985	fig|6666666.82339.peg.2985	100	hypothetical protein
2	124	160	fig|6666666.685834.peg.124	Cys-tRNA(Pro) deacylase YbaK	bi	45	2984	fig|6666666.82339.peg.2984	98.11	Cys-tRNA(Pro) deacylase YbaK
2	125	163	fig|6666666.685834.peg.125	Thioesterase superfamily	bi	45	2983	fig|6666666.82339.peg.2983	98.77	thioesterase superfamily
2	126	274	fig|6666666.685834.peg.126	hypothetical protein	bi	45	2982	fig|6666666.82339.peg.2982	99.63	hypothetical protein
2	127	341	fig|6666666.685834.peg.127	Zinc-type alcohol dehydrogenase-like protein	bi	45	2981	fig|6666666.82339.peg.2981	99.41	Bifunctional protein: zinc-containing alcohol dehydrogenase; quinone oxidoreductase ( NADPH:quinone reductase) (EC 1.1.1.-); Similar to arginate lyase
2	128	66	fig|6666666.685834.peg.128	hypothetical protein	bi	45	2980	fig|6666666.82339.peg.2980	95.31	hypothetical protein
2	129	514	fig|6666666.685834.peg.129	Na(+)-linked D-alanine glycine permease	bi	45	2979	fig|6666666.82339.peg.2979	99.8	Sodium:alanine symporter family protein
2	130	146	fig|6666666.685834.peg.130	Universal stress protein family	bi	45	2978	fig|6666666.82339.peg.2978	100	Universal stress protein family protein
2	131	142	fig|6666666.685834.peg.131	hypothetical protein	bi	45	2977	fig|6666666.82339.peg.2977	99.29	hypothetical protein
2	132	385	fig|6666666.685834.peg.132	Cystathionine beta-lyase, type II (EC 4.4.1.8)	bi	45	2976	fig|6666666.82339.peg.2976	99.48	Glutamine-dependent 2-keto-4-methylthiobutyrate transaminase
2	133	322	fig|6666666.685834.peg.133	FIG000875: Thioredoxin domain-containing protein EC-YbbN	bi	45	2975	fig|6666666.82339.peg.2975	100	FIG000875: Thioredoxin domain-containing protein EC-YbbN
2	134	160	fig|6666666.685834.peg.134	Protein of unknown function DUF55	bi	45	2974	fig|6666666.82339.peg.2974	99.37	FIG006231: RNA-binding protein
2	135	249	fig|6666666.685834.peg.135	Acetoacetyl-CoA reductase (EC 1.1.1.36)	bi	45	2973	fig|6666666.82339.peg.2973	100	Acetoacetyl-CoA reductase (EC 1.1.1.36)
2	136	948	fig|6666666.685834.peg.136	hypothetical protein	bi	45	2972	fig|6666666.82339.peg.2972	99.54	hypothetical protein
2	137	49	fig|6666666.685834.peg.137	hypothetical protein	-				0
2	138	253	fig|6666666.685834.peg.138	Septum site-determining protein MinC	bi	44	2971	fig|6666666.82339.peg.2971	99.6	Septum site-determining protein MinC
2	139	273	fig|6666666.685834.peg.139	Septum site-determining protein MinD	bi	44	2970	fig|6666666.82339.peg.2970	99.63	Septum site-determining protein MinD
2	140	87	fig|6666666.685834.peg.140	Cell division topological specificity factor MinE	bi	44	2969	fig|6666666.82339.peg.2969	100	Cell division topological specificity factor MinE
2	141	492	fig|6666666.685834.peg.141	Exodeoxyribonuclease I (EC 3.1.11.1)	bi	44	2968	fig|6666666.82339.peg.2968	99.8	Exodeoxyribonuclease I (EC 3.1.11.1)
2	142	995	fig|6666666.685834.peg.142	Protease III precursor (EC 3.4.24.55)	bi	44	2967	fig|6666666.82339.peg.2967	98.09	Protease III precursor (EC 3.4.24.55)
2	143	237	fig|6666666.685834.peg.143	protein of unknown function DUF159	bi	44	2965	fig|6666666.82339.peg.2965	99.58	protein of unknown function DUF159
2	144	215	fig|6666666.685834.peg.144	Transcriptional regulator, AcrR family	bi	44	2964	fig|6666666.82339.peg.2964	100	Transcriptional regulator
2	145	631	fig|6666666.685834.peg.145	Lysophospholipid transporter LplT / 2-acylglycerophosphoethanolamine acyltransferase (EC 2.3.1.40)	bi	44	2963	fig|6666666.82339.peg.2963	99.68	1-acyl-sn-glycerol-3-phosphate acyltransferase (EC 2.3.1.51)
2	146	412	fig|6666666.685834.peg.146	Multidrug resistance transporter, Bcr/CflA family	bi	44	2962	fig|6666666.82339.peg.2962	99.23	Multidrug resistance transporter, Bcr/CflA family
2	147	426	fig|6666666.685834.peg.147	Putative membrane protein YfjD	bi	44	2961	fig|6666666.82339.peg.2961	100	Magnesium and cobalt efflux protein CorC
2	148	266	fig|6666666.685834.peg.148	Inner membrane protein YpjD	bi	44	2960	fig|6666666.82339.peg.2960	100	CcsA-related protein
2	149	124	fig|6666666.685834.peg.149	hypothetical protein	-				0
2	150	479	fig|6666666.685834.peg.150	Signal recognition particle protein Ffh	bi	44	2959	fig|6666666.82339.peg.2959	99.79	Signal recognition particle, subunit Ffh SRP54 (TC 3.A.5.1.1)
2	151	84	fig|6666666.685834.peg.151	SSU ribosomal protein S16p	bi	44	2958	fig|6666666.82339.peg.2958	100	SSU ribosomal protein S16p
2	152	189	fig|6666666.685834.peg.152	16S rRNA processing protein RimM	bi	44	2957	fig|6666666.82339.peg.2957	100	16S rRNA processing protein RimM
2	153	251	fig|6666666.685834.peg.153	tRNA (guanine(37)-N(1))-methyltransferase (EC 2.1.1.228)	bi	44	2956	fig|6666666.82339.peg.2956	99.59	tRNA (Guanine37-N1) -methyltransferase (EC 2.1.1.31)
2	154	119	fig|6666666.685834.peg.154	LSU ribosomal protein L19p	bi	44	2955	fig|6666666.82339.peg.2955	100	LSU ribosomal protein L19p
2	155	302	fig|6666666.685834.peg.155	Site-specific tyrosine recombinase XerD	bi	44	2954	fig|6666666.82339.peg.2954	99	Tyrosine recombinase XerD
2	156	257	fig|6666666.685834.peg.156	Thiol:disulfide interchange protein DsbC	bi	44	2953	fig|6666666.82339.peg.2953	100	Thiol:disulfide interchange protein DsbC
2	157	439	fig|6666666.685834.peg.157	Homoserine dehydrogenase (EC 1.1.1.3)	bi	44	2952	fig|6666666.82339.peg.2952	99.52	Homoserine dehydrogenase (EC 1.1.1.3)
2	158	464	fig|6666666.685834.peg.158	Threonine synthase (EC 4.2.3.1)	bi	44	2951	fig|6666666.82339.peg.2951	99.78	Threonine synthase (EC 4.2.3.1)
2	159	617	fig|6666666.685834.peg.159	Single-stranded-DNA-specific exonuclease RecJ	bi	44	2950	fig|6666666.82339.peg.2950	99.68	Single-stranded-DNA-specific exonuclease RecJ (EC 3.1.-.-)
3	160	261	fig|6666666.685834.peg.160	hypothetical protein	-				0
3	161	399	fig|6666666.685834.peg.161	Putative polysaccharide export protein YccZ precursor	uni	53	3134	fig|6666666.82339.peg.3134	51.46	Polysaccharide export lipoprotein Wza
3	162	733	fig|6666666.685834.peg.162	Tyrosine-protein kinase (EC 2.7.10.2)	uni	18	1930	fig|6666666.82339.peg.1930	46.62	Tyrosine-protein kinase Wzc (EC 2.7.10.2)
3	163	440	fig|6666666.685834.peg.163	UDP-N-acetylgalactosamine-undecaprenyl-phosphate N-acetylgalactosaminephosphotransferase (EC 2.7.8.40)	uni	53	3132	fig|6666666.82339.peg.3132	63.59	sugar transferase
3	164	42	fig|6666666.685834.peg.164	hypothetical protein	-				0
3	165	426	fig|6666666.685834.peg.165	O-antigen flippase Wzx	-				0
3	166	586	fig|6666666.685834.peg.166	hypothetical protein	-				0
3	167	302	fig|6666666.685834.peg.167	Glycosyltransferase PglI (EC 2.4.1.-)	uni	5	801	fig|6666666.82339.peg.801	30.36	Beta-1,3-glucosyltransferase
3	168	345	fig|6666666.685834.peg.168	hypothetical protein	uni	53	3136	fig|6666666.82339.peg.3136	28	Glycosyl transferase, group 1
3	169	366	fig|6666666.685834.peg.169	Glycosyltransferase	uni	56	3179	fig|6666666.82339.peg.3179	28.97	glycosyl transferase, group 1
3	170	192	fig|6666666.685834.peg.170	hypothetical protein	uni	34	2684	fig|6666666.82339.peg.2684	30.���	carbonic anhydrase, family 3
3	171	371	fig|6666666.685834.peg.171	hypothetical protein	uni	33	2636	fig|6666666.82339.peg.2636	35.78	Glycosyl transferase, group 1
3	172	438	fig|6666666.685834.peg.172	hypothetical protein	bi	15	1729	fig|6666666.82339.peg.1729	27.62	hypothetical protein
3	173	384	fig|6666666.685834.peg.173	Glycosyltransferase	bi	15	1731	fig|6666666.82339.peg.1731	82.2	Glycosyltransferase
3	174	389	fig|6666666.685834.peg.174	UDP-glucose 6-dehydrogenase (EC 1.1.1.22)	bi	15	1732	fig|6666666.82339.peg.1732	96.65	UDP-glucose dehydrogenase (EC 1.1.1.22)
3	175	331	fig|6666666.685834.peg.175	Putative transposase IS (ACLAME 657)	bi	77	3302	fig|6666666.82339.peg.3302	52.63	Transposase and inactivated derivatives, IS30 family
3	176	658	fig|6666666.685834.peg.176	O-antigen acetylase	bi	15	1733	fig|6666666.82339.peg.1733	25.56	acyltransferase 3
3	177	38	fig|6666666.685834.peg.177	UDP-glucose 6-dehydrogenase (EC 1.1.1.22)	-				0
3	178	433	fig|6666666.685834.peg.178	hypothetical protein	bi	15	1734	fig|6666666.82339.peg.1734	95.35	O-antigen ligase
3	179	217	fig|6666666.685834.peg.179	2-hydroxychromene-2-carboxylate isomerase/DsbA-like thioredoxin domain	bi	15	1735	fig|6666666.82339.peg.1735	98.15	2-hydroxychromene-2-carboxylate isomerase/DsbA-like thioredoxin domain
3	180	458	fig|6666666.685834.peg.180	Palmitoyltransferase-like protein	bi	15	1736	fig|6666666.82339.peg.1736	97.59	8-amino-7-oxononanoate synthase (EC 2.3.1.47)
3	181	99	fig|6666666.685834.peg.181	Capsular polysaccharide biosynthesis fatty acid synthase WcbR	-				0
4	182	39	fig|6666666.685834.peg.182	Sulfate adenylyltransferase subunit 2 (EC 2.7.7.4)	bi	15	1744	fig|6666666.82339.peg.1744	100	Sulfate adenylyltransferase subunit 2 (EC 2.7.7.4)
4	183	283	fig|6666666.685834.peg.183	3'(2'),5'-bisphosphate nucleotidase (EC 3.1.3.7)	bi	15	1743	fig|6666666.82339.peg.1743	95.74	3'(2'),5'-bisphosphate nucleotidase (EC 3.1.3.7)
4	184	593	fig|6666666.685834.peg.184	Sulfate permease, Trk-type	bi	15	1742	fig|6666666.82339.peg.1742	99.32	Sulfate permease, Trk-type
4	185	675	fig|6666666.685834.peg.185	Capsular polysaccharide export system protein KpsC	bi	15	1741	fig|6666666.82339.peg.1741	95.85	Capsular polysaccharide export system protein KpsC
4	186	457	fig|6666666.685834.peg.186	Capsular polysaccharide export system protein KpsS	bi	15	1740	fig|6666666.82339.peg.1740	96.27	Capsular polysaccharide export system protein KpsS
4	187	295	fig|6666666.685834.peg.187	Oxidoreductase, short-chain dehydrogenase/reductase family	bi	15	1739	fig|6666666.82339.peg.1739	93.88	Oxidoreductase, short-chain dehydrogenase/reductase family (EC 1.1.1.-)
4	188	584	fig|6666666.685834.peg.188	Capsular polysaccharide biosynthesis protein WcbQ	bi	15	1738	fig|6666666.82339.peg.1738	96.91	Capsular polysaccharide biosynthesis protein WcbQ
4	189	2641	fig|6666666.685834.peg.189	Capsular polysaccharide biosynthesis fatty acid synthase WcbR	bi	15	1737	fig|6666666.82339.peg.1737	94.22	Capsular polysaccharide biosynthesis fatty acid synthase WcbR
5	190	99	fig|6666666.685834.peg.190	Capsular polysaccharide biosynthesis fatty acid synthase WcbR	-				0
5	191	339	fig|6666666.685834.peg.191	FIG01073484: hypothetical protein	-				0
5	192	176	fig|6666666.685834.peg.192	FIG01024266: hypothetical protein	-				0
5	193	215	fig|6666666.685834.peg.193	hypothetical protein	uni	31	2580	fig|6666666.82339.peg.2580	37.8	Transcriptional regulator, AraC family
5	194	76	fig|6666666.685834.peg.194	hypothetical protein	-				0
5	195	90	fig|6666666.685834.peg.195	hypothetical protein	-				0
5	196	339	fig|6666666.685834.peg.196	hypothetical protein	-				0
5	197	234	fig|6666666.685834.peg.197	Acyl transferase	uni	27	2385	fig|6666666.82339.peg.2385	29.15	Demethylmenaquinone methyltransferase
5	198	246	fig|6666666.685834.peg.198	Beta-ketoadipate enol-lactone hydrolase (EC 3.1.1.24)	-				0
5	199	338	fig|6666666.685834.peg.199	hypothetical protein	-				0
5	200	324	fig|6666666.685834.peg.200	hypothetical protein	-				0
5	201	255	fig|6666666.685834.peg.201	Gluconate 5-dehydrogenase (EC 1.1.1.69)	uni	3	528	fig|6666666.82339.peg.528	40.33	3-oxoacyl-[acyl-carrier protein] reductase (EC 1.1.1.100)
5	202	437	fig|6666666.685834.peg.202	putative histidinol dehydrogenase (but probably not)	uni	6	1006	fig|6666666.82339.peg.1006	48.1	Histidinol dehydrogenase (EC 1.1.1.23)
5	203	536	fig|6666666.685834.peg.203	Sodium/solute symporter	uni	47	3022	fig|6666666.82339.peg.3022	26.䥢	Acetate permease ActP (cation/acetate symporter)
5	204	343	fig|6666666.685834.peg.204	Transcriptional regulator, LacI family	uni	41	2897	fig|6666666.82339.peg.2897	30.ᥭ	Transcriptional regulator, LacI family
5	205	50	fig|6666666.685834.peg.205	hypothetical protein	-				0
6	206	817	fig|6666666.685834.peg.206	T1SS secreted agglutinin RTX	-				0
7	207	306	fig|6666666.685834.peg.207	RTX toxins and related Ca2+-binding proteins	-				0
8	208	238	fig|6666666.685834.peg.208	hypothetical protein	-				0
9	209	2234	fig|6666666.685834.peg.209	T1SS secreted agglutinin RTX	bi	22	2155	fig|6666666.82339.peg.2155	77.2	Alkaline phosphatase (EC 3.1.3.1)
9	210	725	fig|6666666.685834.peg.210	ABC transporter, transmembrane region:ABC transporter:Peptidase C39, bacteriocin processing	bi	22	2154	fig|6666666.82339.peg.2154	99.57	Type I secretion system ATPase, LssB family LapB
9	211	461	fig|6666666.685834.peg.211	HlyD family secretion protein	bi	22	2153	fig|6666666.82339.peg.2153	100	HlyD family secretion protein
9	212	436	fig|6666666.685834.peg.212	Type I secretion system, outer membrane component LapE # AggA	bi	22	2152	fig|6666666.82339.peg.2152	99.75	Type I secretion system, outer membrane component LapE # AggA
9	213	650	fig|6666666.685834.peg.213	hypothetical protein	bi	22	2151	fig|6666666.82339.peg.2151	98.92	Membrane bound c-di-GMP receptor LapD
9	214	223	fig|6666666.685834.peg.214	T1SS associated transglutaminase-like cysteine proteinase LapP	bi	22	2150	fig|6666666.82339.peg.2150	99.1	T1SS associated transglutaminase-like cysteine proteinase LapP
9	215	138	fig|6666666.685834.peg.215	hypothetical protein	bi	22	2149	fig|6666666.82339.peg.2149	98.54	hypothetical protein
9	216	104	fig|6666666.685834.peg.216	hypothetical protein	bi	22	2148	fig|6666666.82339.peg.2148	98.06	hypothetical protein
9	217	401	fig|6666666.685834.peg.217	Enoyl-[acyl-carrier-protein] reductase [NADH] (EC 1.3.1.9), FabV => refractory to triclosan	bi	22	2147	fig|6666666.82339.peg.2147	100	Short-chain alcohol dehydrogenase family
9	218	334	fig|6666666.685834.peg.218	Arginine pathway regulatory protein ArgR, repressor of arg regulon	bi	22	2146	fig|6666666.82339.peg.2146	99.7	Arginine pathway regulatory protein ArgR, repressor of arg regulon
9	219	407	fig|6666666.685834.peg.219	Succinylornithine transaminase (EC 2.6.1.81)	bi	22	2145	fig|6666666.82339.peg.2145	99.75	Acetylornithine aminotransferase (EC 2.6.1.11) / N-succinyl-L,L-diaminopimelate aminotransferase (EC 2.6.1.17) / Succinylornithine transaminase (EC 2.6.1.81)
9	220	359	fig|6666666.685834.peg.220	Arginine N-succinyltransferase, alpha subunit (EC 2.3.1.109)	bi	22	2144	fig|6666666.82339.peg.2144	100	Arginine N-succinyltransferase (EC 2.3.1.109)
9	221	344	fig|6666666.685834.peg.221	Arginine N-succinyltransferase, beta subunit (EC 2.3.1.109)	bi	22	2143	fig|6666666.82339.peg.2143	99.71	Arginine N-succinyltransferase (EC 2.3.1.109)
9	222	500	fig|6666666.685834.peg.222	Succinylglutamic semialdehyde dehydrogenase (EC 1.2.1.71)	bi	22	2142	fig|6666666.82339.peg.2142	98.6	Succinylglutamic semialdehyde dehydrogenase (EC 1.2.1.71)
9	223	449	fig|6666666.685834.peg.223	Succinylarginine dihydrolase (EC 3.5.3.23)	bi	22	2141	fig|6666666.82339.peg.2141	98.88	Succinylarginine dihydrolase (EC 3.5.3.23)
9	224	397	fig|6666666.685834.peg.224	Uncharacterized MFS-type transporter	bi	22	2140	fig|6666666.82339.peg.2140	99.75	putative MFS transporter
9	225	235	fig|6666666.685834.peg.225	Glutamine amidotransferase, class I	bi	22	2139	fig|6666666.82339.peg.2139	99.15	Glutamine amidotransferase, class I (EC 6.3.5.2)
9	226	198	fig|6666666.685834.peg.226	Uncharacterized aldehyde oxidase, 2Fe-2S subunit	bi	22	2138	fig|6666666.82339.peg.2138	99.49	Isoquinoline 1-oxidoreductase alpha subunit (EC 1.3.99.16)
9	227	795	fig|6666666.685834.peg.227	Uncharacterized aldehyde oxidase, molybdopterin-binding subunit	bi	22	2137	fig|6666666.82339.peg.2137	99.5	Isoquinoline 1-oxidoreductase beta subunit (EC 1.3.99.16)
9	228	342	fig|6666666.685834.peg.228	Xanthine and CO dehydrogenases maturation factor, XdhC/CoxF family	bi	22	2136	fig|6666666.82339.peg.2136	98.83	Xanthine and CO dehydrogenases maturation factor, XdhC/CoxF family
9	229	205	fig|6666666.685834.peg.229	CTP:molybdopterin cytidylyltransferase	bi	22	2135	fig|6666666.82339.peg.2135	93.6	CTP:molybdopterin cytidylyltransferase
9	230	137	fig|6666666.685834.peg.230	hypothetical protein	bi	22	2134	fig|6666666.82339.peg.2134	98.53	hypothetical protein
9	231	1065	fig|6666666.685834.peg.231	RND efflux system, inner membrane transporter	bi	22	2133	fig|6666666.82339.peg.2133	97.46	RND efflux system, inner membrane transporter CmeB
9	232	428	fig|6666666.685834.peg.232	Probable Co/Zn/Cd efflux system membrane fusion protein	bi	22	2132	fig|6666666.82339.peg.2132	93.71	Probable Co/Zn/Cd efflux system membrane fusion protein
9	233	255	fig|6666666.685834.peg.233	ABC transporter, substrate-binding protein (cluster 3, basic aa/glutamine/opines)	bi	22	2131	fig|6666666.82339.peg.2131	98.82	Lysine-arginine-ornithine-binding periplasmic protein precursor (TC 3.A.1.3.1)
9	234	269	fig|6666666.685834.peg.234	Histidine ABC transporter, permease protein HisM (TC 3.A.1.3.1)	bi	22	2130	fig|6666666.82339.peg.2130	99.25	Histidine ABC transporter, permease protein HisM (TC 3.A.1.3.1)
9	235	239	fig|6666666.685834.peg.235	Arginine/ornithine ABC transporter, permease protein AotQ	bi	22	2129	fig|6666666.82339.peg.2129	100	Arginine/ornithine ABC transporter, permease protein AotQ
9	236	275	fig|6666666.685834.peg.236	ABC transporter, substrate-binding protein (cluster 3, basic aa/glutamine/opines)	bi	22	2128	fig|6666666.82339.peg.2128	99.64	Lysine-arginine-ornithine-binding periplasmic protein precursor (TC 3.A.1.3.1)
9	237	267	fig|6666666.685834.peg.237	Arginine/ornithine ABC transporter, ATP-binding protein AotP	bi	22	2127	fig|6666666.82339.peg.2127	100	Arginine/ornithine ABC transporter, ATP-binding protein AotP
9	238	341	fig|6666666.685834.peg.238	Succinylglutamate desuccinylase (EC 3.5.1.96)	bi	22	2126	fig|6666666.82339.peg.2126	99.12	Succinylglutamate desuccinylase (EC 3.5.1.96)
9	239	273	fig|6666666.685834.peg.239	FIG008480: zinc-binding hydrolase	bi	22	2125	fig|6666666.82339.peg.2125	99.63	FIG008480: hypothetical protein
9	240	186	fig|6666666.685834.peg.240	Outer membrane lipoprotein Blc	bi	22	2124	fig|6666666.82339.peg.2124	98.92	Outer membrane lipoprotein Blc
9	241	401	fig|6666666.685834.peg.241	diguanylate cyclase/phosphodiesterase (GGDEF & EAL domains) with PAS/PAC sensor(s)	bi	22	2123	fig|6666666.82339.peg.2123	99.5	diguanylate cyclase/phosphodiesterase (GGDEF & EAL domains) with PAS/PAC sensor(s)
9	242	411	fig|6666666.685834.peg.242	Gamma-butyrobetaine dioxygenase (EC 1.14.11.1)	bi	22	2122	fig|6666666.82339.peg.2122	98.7	Gamma-butyrobetaine,2-oxoglutarate dioxygenase
9	243	308	fig|6666666.685834.peg.243	Transcriptional regulator, LysR family	bi	22	2120	fig|6666666.82339.peg.2120	99.67	Transcriptional regulator
9	244	282	fig|6666666.685834.peg.244	protein of unknown function DUF980	bi	22	2119	fig|6666666.82339.peg.2119	95.73	protein of unknown function DUF980
9	245	520	fig|6666666.685834.peg.245	Carbon-nitrogen hydrolase	bi	22	2118	fig|6666666.82339.peg.2118	99.81	Aliphatic amidase AmiE (EC 3.5.1.4)
9	246	241	fig|6666666.685834.peg.246	Lignin beta-ether hydrolase	bi	22	2117	fig|6666666.82339.peg.2117	98.74	lignin beta-ether hydrolase
9	247	230	fig|6666666.685834.peg.247	Glutathione S-transferase (EC 2.5.1.18)	bi	22	2116	fig|6666666.82339.peg.2116	98.68	Glutathione S-transferase (EC 2.5.1.18)
9	248	305	fig|6666666.685834.peg.248	Transcriptional regulator, LysR family	bi	22	2115	fig|6666666.82339.peg.2115	99.67	Transcriptional regulator, LysR family
9	249	267	fig|6666666.685834.peg.249	Molybdenum ABC transporter, substrate-binding protein ModA	bi	22	2114	fig|6666666.82339.peg.2114	99.25	Molybdenum ABC transporter, periplasmic molybdenum-binding protein ModA (TC 3.A.1.8.1)
9	250	231	fig|6666666.685834.peg.250	Molybdenum ABC transporter permease protein ModB	bi	22	2113	fig|6666666.82339.peg.2113	99.13	Molybdenum transport system permease protein ModB (TC 3.A.1.8.1)
9	251	413	fig|6666666.685834.peg.251	Molybdenum ABC transporter ATP-binding protein ModC	bi	22	2112	fig|6666666.82339.peg.2112	98.3	Molybdenum transport ATP-binding protein ModC (TC 3.A.1.8.1)
9	252	272	fig|6666666.685834.peg.252	Flavodoxin reductases (ferredoxin-NADPH reductases) family 1	bi	22	2111	fig|6666666.82339.peg.2111	96.68	Flavodoxin reductases (ferredoxin-NADPH reductases) family 1
9	253	325	fig|6666666.685834.peg.253	Deacetylases, including yeast histone deacetylase and acetoin utilization protein	bi	22	2110	fig|6666666.82339.peg.2110	97.21	Deacetylases, including yeast histone deacetylase and acetoin utilization protein
9	254	728	fig|6666666.685834.peg.254	hypothetical protein	bi	22	2109	fig|6666666.82339.peg.2109	94.95	hypothetical protein
9	255	227	fig|6666666.685834.peg.255	hypothetical protein	bi	22	2108	fig|6666666.82339.peg.2108	97.37	hypothetical protein
9	256	919	fig|6666666.685834.peg.256	hypothetical protein	bi	22	2107	fig|6666666.82339.peg.2107	95.95	Sensory box histidine kinase/response regulator
9	257	336	fig|6666666.685834.peg.257	Fructose repressor FruR, LacI family	bi	22	2106	fig|6666666.82339.peg.2106	100	Fructose repressor FruR, LacI family
9	258	1013	fig|6666666.685834.peg.258	PTS system, fructose-specific IIA component (EC 2.7.1.202) / Phosphotransferase system, phosphocarrier protein HPr / Phosphoenolpyruvate-protein phosphotransferase of PTS system (EC 2.7.3.9)	bi	21	2105	fig|6666666.82339.peg.2105	99.5	Phosphoenolpyruvate-protein phosphotransferase of PTS system (EC 2.7.3.9) / Fructose-specific phosphocarrier protein HPr (EC 2.7.1.69) / PTS system, fructose-specific IIA component (EC 2.7.1.69)
9	259	348	fig|6666666.685834.peg.259	1-phosphofructokinase (EC 2.7.1.56)	bi	21	2104	fig|6666666.82339.peg.2104	98.56	1-phosphofructokinase (EC 2.7.1.56)
9	260	596	fig|6666666.685834.peg.260	PTS system, fructose-specific IIB component (EC 2.7.1.202) / PTS system, fructose-specific IIB component (EC 2.7.1.202) / PTS system, fructose-specific IIC component	bi	21	2103	fig|6666666.82339.peg.2103	97.33	PTS system, fructose-specific IIB component (EC 2.7.1.69) / PTS system, fructose-specific IIC component (EC 2.7.1.69)
9	261	680	fig|6666666.685834.peg.261	High-affinity choline uptake protein BetT	bi	21	2102	fig|6666666.82339.peg.2102	99.85	High-affinity choline uptake protein BetT
9	262	391	fig|6666666.685834.peg.262	hypothetical protein	bi	21	2101	fig|6666666.82339.peg.2101	97.72	hypothetical protein
9	263	132	fig|6666666.685834.peg.263	hypothetical protein	bi	21	2100	fig|6666666.82339.peg.2100	98.47	hypothetical protein
9	264	248	fig|6666666.685834.peg.264	Response regulator BaeR	bi	21	2099	fig|6666666.82339.peg.2099	99.6	Response regulator BaeR
9	265	473	fig|6666666.685834.peg.265	Sensory histidine kinase BaeS	bi	21	2098	fig|6666666.82339.peg.2098	97.88	Sensory histidine kinase BaeS
9	266	1042	fig|6666666.685834.peg.266	Acriflavin resistance protein	bi	21	2097	fig|6666666.82339.peg.2097	99.81	Acriflavin resistance protein
9	267	482	fig|6666666.685834.peg.267	RND efflux system, membrane fusion protein	bi	21	2096	fig|6666666.82339.peg.2096	92.63	Membrane fusion protein of RND family multidrug efflux pump
9	268	453	fig|6666666.685834.peg.268	Low-affinity gluconate/H+ symporter GntU	bi	21	2094	fig|6666666.82339.peg.2094	99.77	Low-affinity gluconate/H+ symporter GntU
9	269	197	fig|6666666.685834.peg.269	Gluconokinase (EC 2.7.1.12)	bi	21	2092	fig|6666666.82339.peg.2092	97.44	Gluconokinase (EC 2.7.1.12)
9	270	346	fig|6666666.685834.peg.270	Gluconate utilization system Gnt-I transcriptional repressor	bi	21	2091	fig|6666666.82339.peg.2091	99.13	Gluconate utilization system Gnt-I transcriptional repressor
9	271	309	fig|6666666.685834.peg.271	Lysine exporter LysO	bi	21	2090	fig|6666666.82339.peg.2090	99.35	Putative surface protein
9	272	288	fig|6666666.685834.peg.272	hypothetical protein	bi	21	2089	fig|6666666.82339.peg.2089	97.21	hypothetical protein
9	273	187	fig|6666666.685834.peg.273	Intracellular protease	bi	21	2088	fig|6666666.82339.peg.2088	100	ThiJ/PfpI family protein
9	274	408	fig|6666666.685834.peg.274	Pyridoxal-5'-phosphate-dependent enzyme beta superfamily (fold type II)	bi	21	2087	fig|6666666.82339.peg.2087	93.18	Cysteine synthase B (EC 2.5.1.47)
9	275	156	fig|6666666.685834.peg.275	Transcriptional regulator, AsnC family	bi	21	2086	fig|6666666.82339.peg.2086	99.34	Putative HTH-type transcriptional regulator ybaO
9	276	335	fig|6666666.685834.peg.276	D-3-phosphoglycerate dehydrogenase (EC 1.1.1.95)	bi	21	2085	fig|6666666.82339.peg.2085	96.75	D-3-phosphoglycerate dehydrogenase (EC 1.1.1.95)
9	277	155	fig|6666666.685834.peg.277	hypothetical protein	-				0
9	278	437	fig|6666666.685834.peg.278	Ectoine hydrolase	bi	21	2084	fig|6666666.82339.peg.2084	100	Xaa-Pro aminopeptidase (EC 3.4.13.9)
9	279	362	fig|6666666.685834.peg.279	N-alpha-acetyl-L-2,4-diaminobutyrate deacetylase	bi	21	2083	fig|6666666.82339.peg.2083	98.06	succinate dehydrogenase subunit
9	280	168	fig|6666666.685834.peg.280	DNA-binding protein DoeX, ectoine utilization regulator	bi	21	2082	fig|6666666.82339.peg.2082	98.8	Leucine-responsive regulatory protein, regulator for leucine (or lrp) regulon and high-affinity branched-chain amino acid transport system
9	281	338	fig|6666666.685834.peg.281	Transcriptional regulator, LysR family	bi	21	2081	fig|6666666.82339.peg.2081	97.63	Transcriptional regulator, LysR family
9	282	318	fig|6666666.685834.peg.282	Glutamate racemase (EC 5.1.1.3)	bi	21	2080	fig|6666666.82339.peg.2080	96.53	Glutamate racemase (EC 5.1.1.3)
9	283	377	fig|6666666.685834.peg.283	tRNA (uracil(54)-C5)-methyltransferase (EC 2.1.1.35) @ tmRNA (uracil(341)-C5)-methyltransferase	bi	21	2079	fig|6666666.82339.peg.2079	99.73	tRNA (Uracil54-C5-)-methyltransferase (EC 2.1.1.35)
9	284	1613	fig|6666666.685834.peg.284	NAD-specific glutamate dehydrogenase (EC 1.4.1.2), large form	bi	21	2078	fig|6666666.82339.peg.2078	99.88	NAD-specific glutamate dehydrogenase (EC 1.4.1.2), large form
9	285	381	fig|6666666.685834.peg.285	hypothetical protein	bi	21	2077	fig|6666666.82339.peg.2077	99.74	hypothetical protein
9	286	348	fig|6666666.685834.peg.286	Dihydroorotate dehydrogenase (quinone) (EC 1.3.5.2)	bi	21	2076	fig|6666666.82339.peg.2076	99.42	Dihydroorotate dehydrogenase (EC 1.3.3.1)
9	287	70	fig|6666666.685834.peg.287	Ribosome modulation factor	bi	21	2075	fig|6666666.82339.peg.2075	100	Ribosome modulation factor
9	288	739	fig|6666666.685834.peg.288	23S rRNA (guanine(2445)-N(2))-methyltransferase (EC 2.1.1.173) / 23S rRNA (guanine(2069)-N(7))-methyltransferase (EC 2.1.1.264)	bi	21	2074	fig|6666666.82339.peg.2074	99.73	23S rRNA (guanine-N-2-) -methyltransferase rlmL EC 2.1.1.-)
9	289	117	fig|6666666.685834.peg.289	hypothetical protein	bi	21	2073	fig|6666666.82339.peg.2073	93.1	hypothetical protein
9	290	93	fig|6666666.685834.peg.290	hypothetical protein	bi	21	2072	fig|6666666.82339.peg.2072	100	hypothetical protein
9	291	393	fig|6666666.685834.peg.291	Erythronate-4-phosphate dehydrogenase (EC 1.1.1.290)	bi	21	2071	fig|6666666.82339.peg.2071	99.74	Erythronate-4-phosphate dehydrogenase (EC 1.1.1.290)
9	292	66	fig|6666666.685834.peg.292	hypothetical protein	bi	21	2070	fig|6666666.82339.peg.2070	89.23	hypothetical protein
9	293	519	fig|6666666.685834.peg.293	Na+/H+ antiporter NhaC	bi	21	2069	fig|6666666.82339.peg.2069	99.81	Na+/H+ antiporter NhaC
9	294	385	fig|6666666.685834.peg.294	Uncharacterized deacetylase	bi	21	2068	fig|6666666.82339.peg.2068	98.7	Acetylornithine deacetylase (EC 3.5.1.16)
9	295	255	fig|6666666.685834.peg.295	ABC transporter, permease protein (cluster 3, basic aa/glutamine/opines)	bi	21	2067	fig|6666666.82339.peg.2067	99.61	ABC transporter, permease protein
9	296	242	fig|6666666.685834.peg.296	Histidine ABC transporter, permease protein HisQ (TC 3.A.1.3.1)	bi	21	2066	fig|6666666.82339.peg.2066	99.59	Histidine ABC transporter, permease protein HisQ (TC 3.A.1.3.1)
9	297	258	fig|6666666.685834.peg.297	ABC transporter, substrate-binding protein (cluster 3, basic aa/glutamine/opines)	bi	21	2065	fig|6666666.82339.peg.2065	98.05	Amino acid ABC transporter, binding protein
9	298	267	fig|6666666.685834.peg.298	Histidine ABC transporter, ATP-binding protein HisP (TC 3.A.1.3.1)	bi	21	2064	fig|6666666.82339.peg.2064	99.25	Histidine ABC transporter, ATP-binding protein HisP (TC 3.A.1.3.1)
9	299	298	fig|6666666.685834.peg.299	NG,NG-dimethylarginine dimethylaminohydrolase 1 (EC 3.5.3.18)	bi	21	2063	fig|6666666.82339.peg.2063	99.27	NG,NG-dimethylarginine dimethylaminohydrolase 1 (EC 3.5.3.18)
9	300	208	fig|6666666.685834.peg.300	Transcriptional regulator, AcrR family	bi	21	2062	fig|6666666.82339.peg.2062	100	Transcriptional regulator, TetR family
9	301	300	fig|6666666.685834.peg.301	Protease HtpX	bi	21	2061	fig|6666666.82339.peg.2061	99.67	Probable protease htpX homolog (EC 3.4.24.-)
9	302	413	fig|6666666.685834.peg.302	Alanine transaminase (EC 2.6.1.2)	bi	21	2060	fig|6666666.82339.peg.2060	100	Aspartate aminotransferase (EC 2.6.1.1)
9	303	326	fig|6666666.685834.peg.303	LSU ribosomal maturation GTPase RbgA (B. subtilis YlqF)	bi	21	2059	fig|6666666.82339.peg.2059	99.69	50S ribosomal subunit maturation GTPase RbgA (B. subtilis YlqF)
9	304	141	fig|6666666.685834.peg.304	Peptide-methionine (R)-S-oxide reductase MsrB (EC 1.8.4.12)	bi	21	2058	fig|6666666.82339.peg.2058	100	Peptide methionine sulfoxide reductase MsrB (EC 1.8.4.12)
9	305	323	fig|6666666.685834.peg.305	Uncharacterized efflux ABC transporter, ATP-binding protein YadG	bi	14	1703	fig|6666666.82339.peg.1703	99.69	ABC-type multidrug transport system, ATPase component
9	306	258	fig|6666666.685834.peg.306	Uncharacterized efflux ABC transporter, permease protein YadH	bi	14	1702	fig|6666666.82339.peg.1702	100	ABC-type multidrug transport system, permease component
9	307	293	fig|6666666.685834.peg.307	NADPH-dependent 7-cyano-7-deazaguanine reductase (EC 1.7.1.13)	bi	14	1701	fig|6666666.82339.peg.1701	98.63	NADPH dependent preQ0 reductase (EC 1.7.1.13)
9	308	187	fig|6666666.685834.peg.308	Putative NAD(P)H nitroreductase YdjA	bi	14	1700	fig|6666666.82339.peg.1700	98.39	FIG002003: Protein YdjA
9	309	196	fig|6666666.685834.peg.309	thioesterase domain protein	bi	14	1699	fig|6666666.82339.peg.1699	96.22	Histone acetyltransferase HPA2 and related acetyltransferases
9	310	443	fig|6666666.685834.peg.310	Type I secretion membrane fusion protein, HlyD family	bi	14	1698	fig|6666666.82339.peg.1698	99.55	Type I secretion system, membrane fusion protein LapC
9	311	594	fig|6666666.685834.peg.311	Type I secretion system ATPase	bi	14	1697	fig|6666666.82339.peg.1697	99.66	ABC-type protease exporter, ATP-binding component PrtD/AprD
9	312	4766	fig|6666666.685834.peg.312	hypothetical protein	bi	14	1696	fig|6666666.82339.peg.1696	98.31	hypothetical protein
9	313	94	fig|6666666.685834.peg.313	Peptidyl-prolyl cis-trans isomerase PpiC (EC 5.2.1.8)	bi	14	1695	fig|6666666.82339.peg.1695	100	Peptidyl-prolyl cis-trans isomerase PpiC (EC 5.2.1.8)
9	314	530	fig|6666666.685834.peg.314	Bis-ABC ATPase YbiT	bi	14	1694	fig|6666666.82339.peg.1694	100	ABC transporter ATP-binding protein uup
9	315	41	fig|6666666.685834.peg.315	hypothetical protein	bi	14	1693	fig|6666666.82339.peg.1693	95	hypothetical protein
9	316	399	fig|6666666.685834.peg.316	Uncharacterized protein YhiN	bi	14	1692	fig|6666666.82339.peg.1692	100	NAD(FAD)-utilizing dehydrogenases
9	317	303	fig|6666666.685834.peg.317	Transcriptional regulator, LysR family	bi	14	1691	fig|6666666.82339.peg.1691	96.69	Aromatic hydrocarbon utilization transcriptional regulator CatR (LysR family)
9	318	401	fig|6666666.685834.peg.318	Uncharacterized MFS-type transporter	bi	14	1690	fig|6666666.82339.peg.1690	95.17	MFS permease
9	319	117	fig|6666666.685834.peg.319	hypothetical protein	bi	14	1689	fig|6666666.82339.peg.1689	100	hypothetical protein
9	320	141	fig|6666666.685834.peg.320	Inner membrane protein YqjE	bi	14	1688	fig|6666666.82339.peg.1688	100	Inner membrane protein YqjE
9	321	113	fig|6666666.685834.peg.321	ElaB protein	bi	14	1687	fig|6666666.82339.peg.1687	96.43	Uncharacterized membrane protein YqjD
9	322	405	fig|6666666.685834.peg.322	Phospholipase A1 (EC 3.1.1.32) (EC 3.1.1.4) @ Outer membrane phospholipase A	bi	14	1686	fig|6666666.82339.peg.1686	97.14	Phospholipase A1 precursor (EC 3.1.1.32, EC 3.1.1.4); Outer membrane phospholipase A
9	323	49	fig|6666666.685834.peg.323	hypothetical protein	-				0
9	324	42	fig|6666666.685834.peg.324	hypothetical protein	-				0
9	325	1182	fig|6666666.685834.peg.325	Mechanosensitive channel MscK	bi	14	1685	fig|6666666.82339.peg.1685	98.55	Potassium efflux system KefA protein / Small-conductance mechanosensitive channel
9	326	455	fig|6666666.685834.peg.326	hypothetical protein	bi	14	1684	fig|6666666.82339.peg.1684	95.38	Periplasmic iron-binding protein
9	327	575	fig|6666666.685834.peg.327	Tricarboxylate transport sensor protein TctE	bi	14	1683	fig|6666666.82339.peg.1683	97.56	Tricarboxylate transport sensor protein TctE
9	328	273	fig|6666666.685834.peg.328	Tricarboxylate transport transcriptional regulator TctD	bi	14	1682	fig|6666666.82339.peg.1682	95.59	Tricarboxylate transport transcriptional regulator TctD
9	329	388	fig|6666666.685834.peg.329	Ammonia monooxygenase	bi	14	1681	fig|6666666.82339.peg.1681	97.93	Ammonia monooxygenase
9	330	743	fig|6666666.685834.peg.330	DNA polymerase III subunits gamma and tau (EC 2.7.7.7)	bi	14	1680	fig|6666666.82339.peg.1680	88.15	DNA polymerase III subunits gamma and tau (EC 2.7.7.7)
9	331	111	fig|6666666.685834.peg.331	Nucleoid-associated protein YaaK	bi	14	1679	fig|6666666.82339.peg.1679	100	FIG000557: hypothetical protein co-occurring with RecR
9	332	209	fig|6666666.685834.peg.332	Recombination protein RecR	bi	14	1678	fig|6666666.82339.peg.1678	99.52	Recombination protein RecR
9	333	465	fig|6666666.685834.peg.333	Ribonuclease D (EC 3.1.26.3)	bi	14	1677	fig|6666666.82339.peg.1677	95.47	Ribonuclease D (EC 3.1.26.3)
9	334	119	fig|6666666.685834.peg.334	Protein YcgL	bi	14	1676	fig|6666666.82339.peg.1676	100	Protein YcgL
9	335	160	fig|6666666.685834.peg.335	UPF0260 protein YcgN	bi	14	1675	fig|6666666.82339.peg.1675	98.11	YcgN (Fragment)
9	336	217	fig|6666666.685834.peg.336	Transcriptional regulator, TetR family	bi	14	1674	fig|6666666.82339.peg.1674	75.81	Transcription regulator of multidrug efflux pump operon, TetR (AcrR) family
9	337	415	fig|6666666.685834.peg.337	hypothetical protein	bi	14	1673	fig|6666666.82339.peg.1673	93.69	Putative lipoprotein
9	338	1028	fig|6666666.685834.peg.338	Transporter, AcrB/D/F family	bi	14	1672	fig|6666666.82339.peg.1672	97.37	Acriflavin resistance protein
9	339	876	fig|6666666.685834.peg.339	hypothetical protein	bi	14	1671	fig|6666666.82339.peg.1671	98.7	hypothetical protein
9	340	200	fig|6666666.685834.peg.340	NLP/P60	bi	14	1670	fig|6666666.82339.peg.1670	98.99	putative lipoprotein NlpC
9	341	325	fig|6666666.685834.peg.341	Transcriptional regulator, LysR family	bi	14	1669	fig|6666666.82339.peg.1669	96.28	Transcriptional regulator, LysR family
9	342	440	fig|6666666.685834.peg.342	Uncharacterized MFS-type transporter	bi	14	1668	fig|6666666.82339.peg.1668	92.84	Permeases of the major facilitator superfamily
9	343	226	fig|6666666.685834.peg.343	Peptide-methionine (S)-S-oxide reductase MsrA (EC 1.8.4.11)	bi	14	1667	fig|6666666.82339.peg.1667	96.44	Peptide methionine sulfoxide reductase MsrA (EC 1.8.4.11)
9	344	741	fig|6666666.685834.peg.344	COG0398: uncharacterized membrane protein / Mercuric ion reductase (EC 1.16.1.1)	bi	14	1666	fig|6666666.82339.peg.1666	96.49	COG0398: uncharacterized membrane protein / PF00070 family, FAD-dependent NAD(P)-disulphide oxidoreductase
9	345	428	fig|6666666.685834.peg.345	ABC transporter, substrate-binding protein YnjB	bi	14	1665	fig|6666666.82339.peg.1665	93.44	ABC transporter, periplasmic substrate-binding protein YnjB
9	346	588	fig|6666666.685834.peg.346	ABC transporter, permease protein YnjC	bi	14	1664	fig|6666666.82339.peg.1664	98.81	ABC transporter, permease protein YnjC
9	347	214	fig|6666666.685834.peg.347	CDP-alcohol phosphatidyltransferase family protein	bi	14	1663	fig|6666666.82339.peg.1663	96.74	Putative phosphatidylglycerophosphate synthase
9	348	233	fig|6666666.685834.peg.348	hypothetical protein	bi	14	1662	fig|6666666.82339.peg.1662	96.55	hypothetical protein
9	349	161	fig|6666666.685834.peg.349	FKBP-type peptidyl-prolyl cis-trans isomerase SlyD (EC 5.2.1.8)	bi	14	1661	fig|6666666.82339.peg.1661	100	FKBP-type peptidyl-prolyl cis-trans isomerase SlyD (EC 5.2.1.8)
9	350	95	fig|6666666.685834.peg.350	hypothetical protein	bi	14	1660	fig|6666666.82339.peg.1660	100	hypothetical protein
9	351	388	fig|6666666.685834.peg.351	Type I secretion system, outer membrane component LapE	bi	14	1659	fig|6666666.82339.peg.1659	99.48	Type I secretion system, outer membrane component LapE
9	352	168	fig|6666666.685834.peg.352	Outer membrane lipoprotein slyB precursor	bi	14	1658	fig|6666666.82339.peg.1658	100	Outer membrane lipoprotein
9	353	437	fig|6666666.685834.peg.353	Isocitrate lyase (EC 4.1.3.1)	bi	14	1657	fig|6666666.82339.peg.1657	99.77	Isocitrate lyase (EC 4.1.3.1)
9	354	257	fig|6666666.685834.peg.354	hypothetical protein	bi	14	1656	fig|6666666.82339.peg.1656	98.44	hypothetical protein
9	355	144	fig|6666666.685834.peg.355	GNAT family acetyltransferase YjcF	bi	14	1655	fig|6666666.82339.peg.1655	97.9	GNAT family acetyltransferase YjcF
9	356	415	fig|6666666.685834.peg.356	FIG002776: hypothetical protein	bi	14	1654	fig|6666666.82339.peg.1654	99.52	FIG002776: hypothetical protein
9	357	456	fig|6666666.685834.peg.357	Adenylosuccinate lyase (EC 4.3.2.2) @ SAICAR lyase (EC 4.3.2.2)	bi	14	1653	fig|6666666.82339.peg.1653	98.24	Adenylosuccinate lyase (EC 4.3.2.2)
9	358	212	fig|6666666.685834.peg.358	High frequency lysogenization protein HflD	bi	14	1652	fig|6666666.82339.peg.1652	100	FIG002903: a protein of unknown function perhaps involved in purine metabolism
9	359	394	fig|6666666.685834.peg.359	tRNA-specific 2-thiouridylase MnmA (EC 2.8.1.13)	bi	14	1651	fig|6666666.82339.peg.1651	99.75	tRNA-specific 2-thiouridylase MnmA
9	360	150	fig|6666666.685834.peg.360	Nudix-like NDP and NTP phosphohydrolase NudJ	bi	14	1650	fig|6666666.82339.peg.1650	100	Nudix-like NDP and NTP phosphohydrolase YmfB
9	361	266	fig|6666666.685834.peg.361	LSU rRNA pseudouridine(2457) synthase (EC 5.4.99.20)	bi	14	1649	fig|6666666.82339.peg.1649	97.74	Ribosomal large subunit pseudouridine synthase E (EC 4.2.1.70)
9	362	421	fig|6666666.685834.peg.362	Isocitrate dehydrogenase [NADP] (EC 1.1.1.42)	bi	14	1648	fig|6666666.82339.peg.1648	100	Isocitrate dehydrogenase [NADP] (EC 1.1.1.42)
9	363	56	fig|6666666.685834.peg.363	hypothetical protein	-				0
9	364	134	fig|6666666.685834.peg.364	ATP-dependent Clp protease adaptor protein ClpS	bi	14	1646	fig|6666666.82339.peg.1646	100	ATP-dependent Clp protease adaptor protein ClpS
9	365	755	fig|6666666.685834.peg.365	ATP-dependent Clp protease ATP-binding subunit ClpA	bi	14	1645	fig|6666666.82339.peg.1645	100	ATP-dependent Clp protease ATP-binding subunit ClpA
9	366	73	fig|6666666.685834.peg.366	Translation initiation factor 1	bi	14	1644	fig|6666666.82339.peg.1644	100	Translation initiation factor 1
9	367	268	fig|6666666.685834.peg.367	Arginyl-tRNA--protein transferase (EC 2.3.2.8)	bi	14	1643	fig|6666666.82339.peg.1643	98.88	Arginine-tRNA-protein transferase (EC 2.3.2.8)
9	368	239	fig|6666666.685834.peg.368	Leucyl/phenylalanyl-tRNA--protein transferase (EC 2.3.2.6)	bi	14	1642	fig|6666666.82339.peg.1642	100	Leucyl/phenylalanyl-tRNA--protein transferase (EC 2.3.2.6)
9	369	1357	fig|6666666.685834.peg.369	DNA translocase FtsK	bi	1	285	fig|6666666.82339.peg.285	98.07	Cell division protein FtsK
9	370	223	fig|6666666.685834.peg.370	Outer membrane lipoprotein carrier protein LolA	bi	1	284	fig|6666666.82339.peg.284	99.1	Outer membrane lipoprotein carrier protein LolA
9	371	456	fig|6666666.685834.peg.371	Replication-associated recombination protein RarA	bi	1	283	fig|6666666.82339.peg.283	97.8	AAA ATPase, central region
9	372	183	fig|6666666.685834.peg.372	Repair of Iron Centers di-iron protein	bi	1	282	fig|6666666.82339.peg.282	100	hypothetical protein
9	373	518	fig|6666666.685834.peg.373	Aspartate-semialdehyde dehydrogenase DoeC in ectoine degradation (EC 1.2.1.-)	bi	1	281	fig|6666666.82339.peg.281	99.81	Aldehyde dehydrogenase B (EC 1.2.1.22)
9	374	492	fig|6666666.685834.peg.374	L-2,4-diaminobutyric acid transaminase DoeD	bi	1	280	fig|6666666.82339.peg.280	98.98	Gamma-aminobutyrate:alpha-ketoglutarate aminotransferase (EC 2.6.1.19)
9	375	370	fig|6666666.685834.peg.375	Ectoine utilization protein EutB, threonine dehydratase-like	bi	1	279	fig|6666666.82339.peg.279	97.83	Threonine dehydratase, catabolic (EC 4.3.1.19)
9	376	338	fig|6666666.685834.peg.376	Ectoine utilization protein EutC, similar to ornithine cyclodeaminase	bi	1	278	fig|6666666.82339.peg.278	98.81	Ornithine cyclodeaminase (EC 4.3.1.12)
9	377	291	fig|6666666.685834.peg.377	Phosphoserine phosphatase (EC 3.1.3.3)	bi	1	276	fig|6666666.82339.peg.276	98.25	Phosphoserine phosphatase (EC 3.1.3.3)
9	378	358	fig|6666666.685834.peg.378	Membrane protein	bi	1	275	fig|6666666.82339.peg.275	95.8	Membrane protein
9	379	40	fig|6666666.685834.peg.379	hypothetical protein	bi	1	274	fig|6666666.82339.peg.274	100	hypothetical protein
9	380	496	fig|6666666.685834.peg.380	Sulfate permease	bi	1	273	fig|6666666.82339.peg.273	99.19	Sulfate permease
9	381	297	fig|6666666.685834.peg.381	Universal stress protein family 4	bi	1	272	fig|6666666.82339.peg.272	99.66	Universal stress protein family 4
9	382	119	fig|6666666.685834.peg.382	RidA/YER057c/UK114 superfamily, group 2, YoaB-like protein	bi	1	271	fig|6666666.82339.peg.271	100	RidA/YER057c/UK114 superfamily, group 2, YoaB-like protein
9	383	354	fig|6666666.685834.peg.383	hypothetical protein	-				0
9	384	297	fig|6666666.685834.peg.384	hypothetical protein	-				0
9	385	180	fig|6666666.685834.peg.385	Excinuclease ATPase subunit	bi	1	268	fig|6666666.82339.peg.268	96.09	Excinuclease ATPase subunit
9	386	420	fig|6666666.685834.peg.386	FIG138576: 3-oxoacyl-[ACP] synthase (EC 2.3.1.41)	bi	1	267	fig|6666666.82339.peg.267	99.52	FIG138576: 3-oxoacyl-[ACP] synthase (EC 2.3.1.41)
9	387	258	fig|6666666.685834.peg.387	3-oxoacyl-[ACP] reductase (EC 1.1.1.100) FadG2, NOT involved in fatty acid synthesis	bi	1	266	fig|6666666.82339.peg.266	99.22	3-oxoacyl-[ACP] reductase (EC 1.1.1.100)
9	388	203	fig|6666666.685834.peg.388	3-hydroxydecanoyl-[ACP] dehydratase (EC 4.2.1.59)	bi	1	265	fig|6666666.82339.peg.265	95.54	3-hydroxydecanoyl-[ACP] dehydratase (EC 4.2.1.60)
9	389	434	fig|6666666.685834.peg.389	3-oxoacyl-[ACP] synthase (EC 2.3.1.41) FabV like	bi	1	264	fig|6666666.82339.peg.264	95.9	3-oxoacyl-[ACP] synthase (EC 2.3.1.41) FabV like
9	390	254	fig|6666666.685834.peg.390	hypothetical protein	bi	1	263	fig|6666666.82339.peg.263	94.62	hypothetical protein
9	391	464	fig|6666666.685834.peg.391	FIG022199: FAD-binding protein	bi	1	262	fig|6666666.82339.peg.262	98.27	FIG022199: FAD-binding protein
9	392	847	fig|6666666.685834.peg.392	FIG021862: membrane protein, exporter	bi	1	261	fig|6666666.82339.peg.261	89.85	FIG021862: membrane protein, exporter
9	393	207	fig|6666666.685834.peg.393	FIG027190: Putative transmembrane protein	bi	1	260	fig|6666666.82339.peg.260	92.23	FIG027190: Putative transmembrane protein
9	394	195	fig|6666666.685834.peg.394	FIG002571: 4-hydroxybenzoyl-CoA thioesterase domain protein	bi	1	259	fig|6666666.82339.peg.259	95.6	FIG002571: 4-hydroxybenzoyl-CoA thioesterase domain protein
9	395	535	fig|6666666.685834.peg.395	Putative histidine ammonia-lyase protein	bi	1	258	fig|6666666.82339.peg.258	98.31	Putative histidine ammonia-lyase protein
9	396	333	fig|6666666.685834.peg.396	FIG143263: Glycosyl transferase / Lysophospholipid acyltransferase	bi	1	257	fig|6666666.82339.peg.257	87.43	Lysophospholipid acyltransferase
9	397	288	fig|6666666.685834.peg.397	FIG143263: Glycosyl transferase	bi	1	256	fig|6666666.82339.peg.256	98.26	FIG143263: Glycosyl transferase
9	398	683	fig|6666666.685834.peg.398	FIGfam138462: Acyl-CoA synthetase, AMP-(fatty) acid ligase / (3R)-hydroxymyristoyl-[ACP] dehydratase (EC 4.2.1.-)	bi	1	255	fig|6666666.82339.peg.255	93.06	FIGfam138462: Acyl-CoA synthetase, AMP-(fatty) acid ligase / (3R)-hydroxymyristoyl-[ACP] dehydratase (EC 4.2.1.-)
9	399	206	fig|6666666.685834.peg.399	FIG017861: hypothetical protein	bi	1	254	fig|6666666.82339.peg.254	97.07	FIG017861: hypothetical protein
9	400	91	fig|6666666.685834.peg.400	Acyl carrier protein	bi	1	253	fig|6666666.82339.peg.253	100	Acyl carrier protein (ACP2)
9	401	90	fig|6666666.685834.peg.401	Acyl carrier protein	bi	1	252	fig|6666666.82339.peg.252	100	Acyl carrier protein (ACP1)
9	402	271	fig|6666666.685834.peg.402	FIG018329: 1-acyl-sn-glycerol-3-phosphate acyltransferase	bi	1	251	fig|6666666.82339.peg.251	98.88	FIG018329: 1-acyl-sn-glycerol-3-phosphate acyltransferase
9	403	238	fig|6666666.685834.peg.403	3-oxoacyl-[ACP] synthase	bi	1	250	fig|6666666.82339.peg.250	98.31	3-oxoacyl-[ACP] synthase
9	404	41	fig|6666666.685834.peg.404	hypothetical protein	bi	1	249	fig|6666666.82339.peg.249	100	hypothetical protein
9	405	479	fig|6666666.685834.peg.405	Trk potassium uptake system protein TrkH	bi	1	248	fig|6666666.82339.peg.248	99.79	Potassium uptake protein TrkH
9	406	423	fig|6666666.685834.peg.406	Phospholipid/glycerol acyltransferase	bi	1	247	fig|6666666.82339.peg.247	99.76	phospholipid/glycerol acyltransferase
9	407	307	fig|6666666.685834.peg.407	DNA recombination-dependent growth factor RdgC	bi	1	246	fig|6666666.82339.peg.246	100	DNA recombination-dependent growth factor C
9	408	381	fig|6666666.685834.peg.408	hypothetical protein	bi	1	244	fig|6666666.82339.peg.244	98.24	hypothetical protein
9	409	177	fig|6666666.685834.peg.409	4-hydroxybenzoyl-CoA thioesterase family active site	bi	1	243	fig|6666666.82339.peg.243	93.75	4-hydroxybenzoyl-CoA thioesterase family active site
9	410	926	fig|6666666.685834.peg.410	DNA gyrase subunit A (EC 5.99.1.3)	bi	1	242	fig|6666666.82339.peg.242	99.78	DNA gyrase subunit A (EC 5.99.1.3)
9	411	365	fig|6666666.685834.peg.411	Phosphoserine aminotransferase (EC 2.6.1.52)	bi	1	241	fig|6666666.82339.peg.241	99.73	Phosphoserine aminotransferase (EC 2.6.1.52)
9	412	380	fig|6666666.685834.peg.412	Chorismate mutase I (EC 5.4.99.5) / Prephenate dehydratase (EC 4.2.1.51)	bi	1	240	fig|6666666.82339.peg.240	99.47	Chorismate mutase I (EC 5.4.99.5) / Prephenate dehydratase (EC 4.2.1.51)
9	413	768	fig|6666666.685834.peg.413	Cyclohexadienyl dehydrogenase (EC 1.3.1.12)(EC 1.3.1.43) / 3-phosphoshikimate 1-carboxyvinyltransferase (EC 2.5.1.19)	bi	1	239	fig|6666666.82339.peg.239	99.87	Cyclohexadienyl dehydrogenase (EC 1.3.1.12)(EC 1.3.1.43) / 5-Enolpyruvylshikimate-3-phosphate synthase (EC 2.5.1.19)
9	414	240	fig|6666666.685834.peg.414	Cytidylate kinase (EC 2.7.4.25)	bi	1	238	fig|6666666.82339.peg.238	99.58	Cytidylate kinase (EC 2.7.4.25)
9	415	560	fig|6666666.685834.peg.415	SSU ribosomal protein S1p	bi	1	237	fig|6666666.82339.peg.237	100	SSU ribosomal protein S1p
9	416	68	fig|6666666.685834.peg.416	hypothetical protein	bi	1	236	fig|6666666.82339.peg.236	100	hypothetical protein
9	417	42	fig|6666666.685834.peg.417	hypothetical protein	-				0
9	418	273	fig|6666666.685834.peg.418	tRNA (cytidine(32)/uridine(32)-2'-O)-methyltransferase (EC 2.1.1.200)	bi	1	235	fig|6666666.82339.peg.235	98.89	tRNA:Cm32/Um32 methyltransferase
9	419	549	fig|6666666.685834.peg.419	Heat shock protein 60 kDa family chaperone GroEL	bi	1	234	fig|6666666.82339.peg.234	100	Heat shock protein 60 family chaperone GroEL
9	420	98	fig|6666666.685834.peg.420	Heat shock protein 10 kDa family chaperone GroES	bi	1	233	fig|6666666.82339.peg.233	100	Heat shock protein 60 family co-chaperone GroES
9	421	188	fig|6666666.685834.peg.421	FxsA cytoplasmic membrane protein	bi	1	232	fig|6666666.82339.peg.232	94.65	FxsA protein
9	422	254	fig|6666666.685834.peg.422	Oxidoreductase, short-chain dehydrogenase/reductase family	bi	1	231	fig|6666666.82339.peg.231	98.81	3-oxoacyl-[acyl-carrier protein] reductase (EC 1.1.1.100)
9	423	166	fig|6666666.685834.peg.423	Peptide-methionine (R)-S-oxide reductase MsrB (EC 1.8.4.12)	bi	1	230	fig|6666666.82339.peg.230	98.79	Peptide methionine sulfoxide reductase MsrB (EC 1.8.4.12)
9	424	808	fig|6666666.685834.peg.424	Transcription accessory protein (S1 RNA-binding domain)	bi	1	229	fig|6666666.82339.peg.229	99.38	Transcription accessory protein (S1 RNA-binding domain)
9	425	533	fig|6666666.685834.peg.425	Glutamate--cysteine ligase (EC 6.3.2.2)	bi	1	228	fig|6666666.82339.peg.228	99.81	Glutamate--cysteine ligase (EC 6.3.2.2)
9	426	187	fig|6666666.685834.peg.426	Periplasmic thiol:disulfide oxidoreductase DsbB, required for DsbA reoxidation	bi	1	227	fig|6666666.82339.peg.227	99.46	Periplasmic thiol:disulfide oxidoreductase DsbB, required for DsbA reoxidation
9	427	165	fig|6666666.685834.peg.427	Regulator of sigma D	bi	1	226	fig|6666666.82339.peg.226	98.2	Regulator of sigma D
9	428	464	fig|6666666.685834.peg.428	Malate:quinone oxidoreductase (EC 1.1.5.4)	bi	1	225	fig|6666666.82339.peg.225	100	Malate:quinone oxidoreductase (EC 1.1.5.4)
9	429	219	fig|6666666.685834.peg.429	Phosphoserine phosphatase (EC 3.1.3.3)	bi	1	224	fig|6666666.82339.peg.224	99.08	Phosphoserine phosphatase (EC 3.1.3.3)
9	430	226	fig|6666666.685834.peg.430	Adenosine (5')-pentaphospho-(5'')-adenosine pyrophosphohydrolase	bi	1	223	fig|6666666.82339.peg.223	96.89	Adenosine (5')-pentaphospho-(5'')-adenosine pyrophosphohydrolase (EC 3.6.1.-)
9	431	767	fig|6666666.685834.peg.431	FIG001592: Phosphocarrier protein kinase/phosphorylase, nitrogen regulation associated	bi	1	222	fig|6666666.82339.peg.222	100	FIG001592: Phosphocarrier protein kinase/phosphorylase, nitrogen regulation associated
9	432	321	fig|6666666.685834.peg.432	Uncharacterized NRDE family protein	bi	1	221	fig|6666666.82339.peg.221	97.5	COG3332
9	433	938	fig|6666666.685834.peg.433	hypothetical protein	bi	1	220	fig|6666666.82339.peg.220	99.15	multi-sensor hybrid histidine kinase
9	434	261	fig|6666666.685834.peg.434	Uncharacterized UPF0721 integral membrane protein	bi	1	219	fig|6666666.82339.peg.219	99.23	Protein of unknown function DUF81
9	435	268	fig|6666666.685834.peg.435	Prolipoprotein diacylglyceryl transferase	bi	1	218	fig|6666666.82339.peg.218	99.25	Prolipoprotein diacylglyceryl transferase (EC 2.4.99.-)
9	436	265	fig|6666666.685834.peg.436	Thymidylate synthase (EC 2.1.1.45)	bi	1	217	fig|6666666.82339.peg.217	100	Thymidylate synthase (EC 2.1.1.45)
9	437	184	fig|6666666.685834.peg.437	Dihydrofolate reductase (EC 1.5.1.3)	bi	1	216	fig|6666666.82339.peg.216	98.36	Dihydrofolate reductase (EC 1.5.1.3)
9	438	343	fig|6666666.685834.peg.438	hypothetical protein	bi	1	215	fig|6666666.82339.peg.215	94.74	Signal recognition particle receptor protein FtsY (=alpha subunit) (TC 3.A.5.1.1)
9	439	330	fig|6666666.685834.peg.439	TRAP-type C4-dicarboxylate transport system, periplasmic component	bi	1	214	fig|6666666.82339.peg.214	99.39	TRAP-type C4-dicarboxylate transport system, periplasmic component
9	440	195	fig|6666666.685834.peg.440	TRAP-type transport system, small permease component, predicted N-acetylneuraminate transporter	bi	1	213	fig|6666666.82339.peg.213	97.42	TRAP-type transport system, small permease component, predicted N-acetylneuraminate transporter
9	441	462	fig|6666666.685834.peg.441	TRAP-type C4-dicarboxylate transport system, large permease component	bi	1	212	fig|6666666.82339.peg.212	99.78	TRAP-type C4-dicarboxylate transport system, large permease component
9	442	79	fig|6666666.685834.peg.442	hypothetical protein	-				0
9	443	365	fig|6666666.685834.peg.443	porin, Gram-negative type	bi	1	211	fig|6666666.82339.peg.211	71.69	Outer membrane protein C precursor
9	444	328	fig|6666666.685834.peg.444	Ribokinase (EC 2.7.1.15)	bi	1	210	fig|6666666.82339.peg.210	99.69	Ribokinase (EC 2.7.1.15)
9	445	561	fig|6666666.685834.peg.445	Glucose-6-phosphate isomerase (EC 5.3.1.9)	bi	1	209	fig|6666666.82339.peg.209	99.46	Glucose-6-phosphate isomerase (EC 5.3.1.9)
9	446	293	fig|6666666.685834.peg.446	Aldose 1-epimerase	bi	1	208	fig|6666666.82339.peg.208	98.97	Aldose 1-epimerase
9	447	339	fig|6666666.685834.peg.447	Glucokinase (EC 2.7.1.2)	bi	1	207	fig|6666666.82339.peg.207	99.7	Glucokinase (EC 2.7.1.2)
9	448	617	fig|6666666.685834.peg.448	Phosphogluconate dehydratase (EC 4.2.1.12)	bi	1	206	fig|6666666.82339.peg.206	99.68	Phosphogluconate dehydratase (EC 4.2.1.12)
9	449	335	fig|6666666.685834.peg.449	NAD-dependent glyceraldehyde-3-phosphate dehydrogenase (EC 1.2.1.12)	bi	1	205	fig|6666666.82339.peg.205	99.7	NAD-dependent glyceraldehyde-3-phosphate dehydrogenase (EC 1.2.1.12)
9	450	131	fig|6666666.685834.peg.450	hypothetical protein	bi	1	204	fig|6666666.82339.peg.204	94.62	hypothetical protein
9	451	802	fig|6666666.685834.peg.451	diguanylate cyclase/phosphodiesterase (GGDEF & EAL domains) with PAS/PAC sensor(s)	bi	1	203	fig|6666666.82339.peg.203	97.47	diguanylate cyclase/phosphodiesterase (GGDEF & EAL domains) with PAS/PAC sensor(s)
9	452	289	fig|6666666.685834.peg.452	Dienelactone hydrolase family protein	bi	1	202	fig|6666666.82339.peg.202	100	Dienelactone hydrolase family
9	453	391	fig|6666666.685834.peg.453	Nicotinate phosphoribosyltransferase (EC 6.3.4.21)	bi	1	201	fig|6666666.82339.peg.201	100	Nicotinate phosphoribosyltransferase (EC 2.4.2.11)
9	454	138	fig|6666666.685834.peg.454	hypothetical protein	bi	1	200	fig|6666666.82339.peg.200	100	hypothetical protein
9	455	437	fig|6666666.685834.peg.455	FIG110192: hypothetical protein	bi	1	199	fig|6666666.82339.peg.199	95.87	COGs COG3146
9	456	432	fig|6666666.685834.peg.456	hypothetical protein	bi	1	198	fig|6666666.82339.peg.198	93.02	NERD domain protein
9	457	123	fig|6666666.685834.peg.457	hypothetical protein	bi	1	197	fig|6666666.82339.peg.197	100	hypothetical protein
9	458	93	fig|6666666.685834.peg.458	Peptidyl-prolyl cis-trans isomerase PpiC (EC 5.2.1.8)	bi	1	196	fig|6666666.82339.peg.196	100	Peptidyl-prolyl cis-trans isomerase PpiC (EC 5.2.1.8)
9	459	670	fig|6666666.685834.peg.459	Phosphomethylpyrimidine synthase ThiC (EC 4.1.99.17)	bi	1	195	fig|6666666.82339.peg.195	98.8	Hydroxymethylpyrimidine phosphate synthase ThiC (EC 4.1.99.17)
9	460	220	fig|6666666.685834.peg.460	Thiaminase II (EC 3.5.99.2) involved in salvage of thiamin pyrimidine moiety, TenA subgroup with Cys in active site	bi	1	194	fig|6666666.82339.peg.194	100	Thiaminase II (EC 3.5.99.2) involved in salvage of thiamin pyrimidine moiety
9	461	242	fig|6666666.685834.peg.461	hypothetical protein	bi	1	193	fig|6666666.82339.peg.193	94.64	Sll1095 protein
9	462	271	fig|6666666.685834.peg.462	Glycosyl transferase, family 2	bi	1	192	fig|6666666.82339.peg.192	97.46	Glycosyl transferase, family 2
9	463	449	fig|6666666.685834.peg.463	hypothetical protein	bi	1	191	fig|6666666.82339.peg.191	94.87	L-sorbosone dehydrogenase
9	464	345	fig|6666666.685834.peg.464	Lipid A biosynthesis lauroyl acyltransferase (EC 2.3.1.241)	bi	1	190	fig|6666666.82339.peg.190	98.84	Lipid A biosynthesis lauroyl acyltransferase (EC 2.3.1.-)
9	465	42	fig|6666666.685834.peg.465	hypothetical protein	-				0
9	466	245	fig|6666666.685834.peg.466	Putative methyltransferase associated with DUF414	bi	1	189	fig|6666666.82339.peg.189	98.77	Putative methyltransferase associated with DUF414
9	467	491	fig|6666666.685834.peg.467	Uncharacterized MFS-type transporter	bi	1	188	fig|6666666.82339.peg.188	97.78	Transmembrane transport protein
9	468	222	fig|6666666.685834.peg.468	SM-20-related protein	bi	1	187	fig|6666666.82339.peg.187	98.64	SM-20-related protein
9	469	210	fig|6666666.685834.peg.469	Uncharacterized Nudix hydrolase NudL	bi	1	186	fig|6666666.82339.peg.186	99.52	Hypothetical nudix hydrolase YeaB
9	470	195	fig|6666666.685834.peg.470	FAD pyrophosphatase (EC 3.6.1.18)	bi	1	185	fig|6666666.82339.peg.185	99.48	FAD pyrophosphatase (EC 3.6.1.18)
9	471	104	fig|6666666.685834.peg.471	Bsu YqfO NIF3/CutA domain	bi	1	184	fig|6666666.82339.peg.184	98.06	Bsu YqfO NIF3/CutA domain
9	472	125	fig|6666666.685834.peg.472	Cell division protein DivIC (FtsB), stabilizes FtsL against RasP cleavage	bi	1	183	fig|6666666.82339.peg.183	99.19	Cell division protein DivIC (FtsB), stabilizes FtsL against RasP cleavage
9	473	264	fig|6666666.685834.peg.473	2-C-methyl-D-erythritol 4-phosphate cytidylyltransferase (EC 2.7.7.60)	bi	1	182	fig|6666666.82339.peg.182	99.62	2-C-methyl-D-erythritol 4-phosphate cytidylyltransferase (EC 2.7.7.60)
9	474	169	fig|6666666.685834.peg.474	2-C-methyl-D-erythritol 2,4-cyclodiphosphate synthase (EC 4.6.1.12)	bi	1	181	fig|6666666.82339.peg.181	98.21	2-C-methyl-D-erythritol 2,4-cyclodiphosphate synthase (EC 4.6.1.12)
9	475	392	fig|6666666.685834.peg.475	tRNA pseudouridine(13) synthase (EC 5.4.99.27)	bi	1	180	fig|6666666.82339.peg.180	98.72	tRNA pseudouridine 13 synthase (EC 4.2.1.-)
9	476	249	fig|6666666.685834.peg.476	5'-nucleotidase SurE (EC 3.1.3.5) @ Exopolyphosphatase (EC 3.6.1.11)	bi	1	179	fig|6666666.82339.peg.179	100	5-nucleotidase SurE (EC 3.1.3.5)
9	477	257	fig|6666666.685834.peg.477	Protein-L-isoaspartate O-methyltransferase (EC 2.1.1.77)	bi	1	178	fig|6666666.82339.peg.178	99.61	Protein-L-isoaspartate O-methyltransferase (EC 2.1.1.77)
9	478	318	fig|6666666.685834.peg.478	FIG028593: membrane protein	bi	1	177	fig|6666666.82339.peg.177	99.04	Arginine/ornithine antiporter ArcD
9	479	418	fig|6666666.685834.peg.479	Murein hydrolase activator NlpD	bi	1	176	fig|6666666.82339.peg.176	99.04	Lipoprotein NlpD
9	480	326	fig|6666666.685834.peg.480	RNA polymerase sigma factor RpoS	bi	1	175	fig|6666666.82339.peg.175	100	RNA polymerase sigma factor RpoS
9	481	457	fig|6666666.685834.peg.481	Outer membrane channel TolC (OpmH)	bi	1	174	fig|6666666.82339.peg.174	99.78	Type I secretion outer membrane protein, TolC precursor
9	482	384	fig|6666666.685834.peg.482	Alanine racemase (EC 5.1.1.1)	bi	1	173	fig|6666666.82339.peg.173	97.65	Alanine racemase (EC 5.1.1.1)
9	483	306	fig|6666666.685834.peg.483	Lipid A biosynthesis lauroyl acyltransferase (EC 2.3.1.241)	bi	1	172	fig|6666666.82339.peg.172	99.34	Lipid A biosynthesis lauroyl acyltransferase (EC 2.3.1.-)
9	484	128	fig|6666666.685834.peg.484	hypothetical protein	bi	1	171	fig|6666666.82339.peg.171	100	hypothetical protein
9	485	54	fig|6666666.685834.peg.485	UPF0391 membrane protein YtjA	bi	1	170	fig|6666666.82339.peg.170	100	protein of unknown function DUF1328
9	486	459	fig|6666666.685834.peg.486	hypothetical protein	bi	1	169	fig|6666666.82339.peg.169	99.34	hypothetical protein
9	487	554	fig|6666666.685834.peg.487	Energy-dependent translational throttle protein EttA	bi	1	168	fig|6666666.82339.peg.168	99.82	ABC transporter, ATP-binding protein
9	488	82	fig|6666666.685834.peg.488	hypothetical protein	bi	1	167	fig|6666666.82339.peg.167	98.77	hypothetical protein
9	489	147	fig|6666666.685834.peg.489	Putative PAS/PAC sensor protein	bi	1	166	fig|6666666.82339.peg.166	99.29	putative PAS/PAC sensor protein
9	490	480	fig|6666666.685834.peg.490	Uncharacterized MFS-type transporter	bi	1	165	fig|6666666.82339.peg.165	98.75	major facilitator superfamily MFS_1
9	491	108	fig|6666666.685834.peg.491	hypothetical protein	bi	1	164	fig|6666666.82339.peg.164	98.13	hypothetical protein
9	492	342	fig|6666666.685834.peg.492	Magnesium and cobalt transport protein CorA	bi	1	163	fig|6666666.82339.peg.163	98.83	Magnesium and cobalt transport protein CorA
9	493	307	fig|6666666.685834.peg.493	Uncharacterized transporter VC0081, DMT family	bi	1	162	fig|6666666.82339.peg.162	99.67	Permease of the drug/metabolite transporter (DMT) superfamily
9	494	307	fig|6666666.685834.peg.494	Polyphosphate kinase 2 (EC 2.7.4.1)	bi	1	161	fig|6666666.82339.peg.161	99.35	Polyphosphate kinase 2 (EC 2.7.4.1)
9	495	247	fig|6666666.685834.peg.495	Arylesterase precursor (EC 3.1.1.2)	bi	1	160	fig|6666666.82339.peg.160	95.12	Arylesterase precursor (EC 3.1.1.2)
9	496	268	fig|6666666.685834.peg.496	ABC-type antimicrobial peptide transport system, ATPase component	bi	1	159	fig|6666666.82339.peg.159	99.12	ABC transporter, ATP-binding protein
9	497	908	fig|6666666.685834.peg.497	ABC transporter, fused permease protein	bi	1	158	fig|6666666.82339.peg.158	98.35	protein of unknown function DUF214
9	498	421	fig|6666666.685834.peg.498	Serine hydroxymethyltransferase (EC 2.1.2.1)	bi	1	157	fig|6666666.82339.peg.157	99.76	Serine hydroxymethyltransferase (EC 2.1.2.1)
9	499	71	fig|6666666.685834.peg.499	hypothetical protein	bi	1	156	fig|6666666.82339.peg.156	96.43	hypothetical protein
9	500	317	fig|6666666.685834.peg.500	Transcriptional regulator, GntR family	bi	1	155	fig|6666666.82339.peg.155	96.57	Transcriptional regulator, GntR family
9	501	367	fig|6666666.685834.peg.501	TRAP-type C4-dicarboxylate transport system, periplasmic component	bi	1	154	fig|6666666.82339.peg.154	98.61	Predicted gluconate TRAP family transporter, DctP subunit
9	502	219	fig|6666666.685834.peg.502	Tripartite ATP-independent periplasmic transporter, DctQ component	bi	1	153	fig|6666666.82339.peg.153	98.62	Predicted gluconate TRAP family transporter, DctQ subunit
9	503	434	fig|6666666.685834.peg.503	Predicted gluconate TRAP family transporter, DctM subunit	bi	1	152	fig|6666666.82339.peg.152	100	Predicted gluconate TRAP family transporter, DctM subunit
9	504	299	fig|6666666.685834.peg.504	Putative mannosyl-3-phosphoglycerate phosphatase (EC 3.1.3.70)	bi	1	151	fig|6666666.82339.peg.151	96.98	Putative mannosyl-3-phosphoglycerate phosphatase (EC 3.1.3.70)
9	505	404	fig|6666666.685834.peg.505	Glucosyl-3-phosphoglycerate synthase (EC 2.4.1.266)	bi	1	150	fig|6666666.82339.peg.150	99.01	Glycosyltransferase
9	506	633	fig|6666666.685834.peg.506	Uncharacterized glycosyltransferase YcjM	bi	1	149	fig|6666666.82339.peg.149	98.89	Putative sucrose phosphorylase (EC 2.4.1.7)
9	507	83	fig|6666666.685834.peg.507	Transglycosylase associated protein	bi	1	148	fig|6666666.82339.peg.148	100	Transglycosylase associated protein
9	508	163	fig|6666666.685834.peg.508	Ribonucleotide reductase transcriptional regulator NrdR	bi	1	147	fig|6666666.82339.peg.147	100	Ribonucleotide reductase transcriptional regulator NrdR
9	509	414	fig|6666666.685834.peg.509	Diaminohydroxyphosphoribosylaminopyrimidine deaminase (EC 3.5.4.26) / 5-amino-6-(5-phosphoribosylamino)uracil reductase (EC 1.1.1.193)	bi	1	146	fig|6666666.82339.peg.146	99.03	Diaminohydroxyphosphoribosylaminopyrimidine deaminase (EC 3.5.4.26) / 5-amino-6-(5-phosphoribosylamino)uracil reductase (EC 1.1.1.193)
9	510	385	fig|6666666.685834.peg.510	3,4-dihydroxy-2-butanone 4-phosphate synthase (EC 4.1.99.12) / GTP cyclohydrolase II (EC 3.5.4.25)	bi	1	145	fig|6666666.82339.peg.145	99.48	3,4-dihydroxy-2-butanone 4-phosphate synthase (EC 4.1.99.12) / GTP cyclohydrolase II (EC 3.5.4.25)
9	511	161	fig|6666666.685834.peg.511	6,7-dimethyl-8-ribityllumazine synthase (EC 2.5.1.78)	bi	1	144	fig|6666666.82339.peg.144	100	6,7-dimethyl-8-ribityllumazine synthase (EC 2.5.1.78)
9	512	172	fig|6666666.685834.peg.512	Transcription termination protein NusB	bi	1	143	fig|6666666.82339.peg.143	100	Transcription termination protein NusB
9	513	373	fig|6666666.685834.peg.513	Thiamine-monophosphate kinase (EC 2.7.4.16)	bi	1	142	fig|6666666.82339.peg.142	98.66	Thiamine-monophosphate kinase (EC 2.7.4.16)
9	514	158	fig|6666666.685834.peg.514	Phosphatidylglycerophosphatase A (EC 3.1.3.27)	bi	1	141	fig|6666666.82339.peg.141	100	Phosphatidylglycerophosphatase A (EC 3.1.3.27)
9	515	427	fig|6666666.685834.peg.515	hypothetical protein	bi	1	140	fig|6666666.82339.peg.140	100	hypothetical protein
9	516	817	fig|6666666.685834.peg.516	ATP-dependent protease La (EC 3.4.21.53) Type I	bi	1	139	fig|6666666.82339.peg.139	99.75	ATP-dependent protease La (EC 3.4.21.53) Type I
9	517	114	fig|6666666.685834.peg.517	UPF0339 protein YegP.N / UPF0339 protein YegP.C	bi	1	138	fig|6666666.82339.peg.138	100	hypothetical protein
9	518	71	fig|6666666.685834.peg.518	hypothetical protein	bi	1	137	fig|6666666.82339.peg.137	94.29	hypothetical protein
9	519	615	fig|6666666.685834.peg.519	Dihydroxy-acid dehydratase (EC 4.2.1.9)	bi	1	136	fig|6666666.82339.peg.136	99.83	Dihydroxy-acid dehydratase (EC 4.2.1.9)
9	520	538	fig|6666666.685834.peg.520	hypothetical protein	bi	1	135	fig|6666666.82339.peg.135	98.73	Diguanylate cyclase/phosphodiesterase domain 1 (GGDEF)
9	521	41	fig|6666666.685834.peg.521	hypothetical protein	bi	1	134	fig|6666666.82339.peg.134	100	hypothetical protein
9	522	523	fig|6666666.685834.peg.522	Uncharacterized protein YjgR	bi	1	133	fig|6666666.82339.peg.133	97.71	ATPase component BioM of energizing module of biotin ECF transporter
9	523	120	fig|6666666.685834.peg.523	hypothetical protein	bi	1	132	fig|6666666.82339.peg.132	99.16	hypothetical protein
9	524	210	fig|6666666.685834.peg.524	ADP compounds hydrolase NudE	bi	1	131	fig|6666666.82339.peg.131	99.52	ADP compounds hydrolase NudE (EC 3.6.1.-)
9	525	237	fig|6666666.685834.peg.525	GMP/IMP nucleotidase YrfG	bi	1	130	fig|6666666.82339.peg.130	99.58	FIG001957: putative hydrolase
9	526	131	fig|6666666.685834.peg.526	Ribosome-associated heat shock protein implicated in the recycling of the 50S subunit (S4 paralog)	bi	1	129	fig|6666666.82339.peg.129	99.23	Ribosome-associated heat shock protein implicated in the recycling of the 50S subunit (S4 paralog)
9	527	310	fig|6666666.685834.peg.527	33 kDa chaperonin HslO	bi	1	128	fig|6666666.82339.peg.128	100	33 kDa chaperonin (Heat shock protein 33) (HSP33)
9	528	520	fig|6666666.685834.peg.528	Phosphoenolpyruvate carboxykinase [ATP] (EC 4.1.1.49)	bi	1	126	fig|6666666.82339.peg.126	100	Phosphoenolpyruvate carboxykinase [ATP] (EC 4.1.1.49)
9	529	281	fig|6666666.685834.peg.529	FIG016425: Soluble lytic murein transglycosylase and related regulatory proteins (some contain LysM/invasin domains)	bi	1	125	fig|6666666.82339.peg.125	88.03	FIG016425: Soluble lytic murein transglycosylase and related regulatory proteins (some contain LysM/invasin domains)
9	530	577	fig|6666666.685834.peg.530	Prolyl-tRNA synthetase (EC 6.1.1.15), bacterial type	bi	1	124	fig|6666666.82339.peg.124	100	Prolyl-tRNA synthetase (EC 6.1.1.15), bacterial type
9	531	478	fig|6666666.685834.peg.531	hypothetical protein	bi	1	122	fig|6666666.82339.peg.122	94.6	hypothetical protein
9	532	151	fig|6666666.685834.peg.532	hypothetical protein	bi	1	121	fig|6666666.82339.peg.121	97.33	hypothetical protein
9	533	183	fig|6666666.685834.peg.533	CDP-diacylglycerol--glycerol-3-phosphate 3-phosphatidyltransferase (EC 2.7.8.5)	bi	1	120	fig|6666666.82339.peg.120	100	CDP-diacylglycerol--glycerol-3-phosphate 3-phosphatidyltransferase (EC 2.7.8.5)
9	534	678	fig|6666666.685834.peg.534	Excinuclease ABC subunit C	bi	1	119	fig|6666666.82339.peg.119	99.85	Excinuclease ABC subunit C
9	535	221	fig|6666666.685834.peg.535	BarA-associated response regulator UvrY (= GacA = SirA)	bi	1	118	fig|6666666.82339.peg.118	100	BarA-associated response regulator UvrY (= GacA = SirA)
9	536	282	fig|6666666.685834.peg.536	Transcriptional regulator, AraC family	bi	1	116	fig|6666666.82339.peg.116	98.92	Transcriptional regulator, AraC family
9	537	360	fig|6666666.685834.peg.537	Ferric iron ABC transporter, ATP-binding protein	bi	1	115	fig|6666666.82339.peg.115	99.72	Ferric iron ABC transporter, ATP-binding protein
9	538	306	fig|6666666.685834.peg.538	Ornithine carbamoyltransferase (EC 2.1.3.3)	bi	1	114	fig|6666666.82339.peg.114	100	Ornithine carbamoyltransferase (EC 2.1.3.3)
9	539	111	fig|6666666.685834.peg.539	Monothiol glutaredoxin GrxD	bi	1	113	fig|6666666.82339.peg.113	100	Glutaredoxin-related protein
9	540	232	fig|6666666.685834.peg.540	Ribonuclease T	bi	1	112	fig|6666666.82339.peg.112	100	Ribonuclease T (EC 3.1.13.-)
9	541	407	fig|6666666.685834.peg.541	Argininosuccinate synthase (EC 6.3.4.5)	bi	1	111	fig|6666666.82339.peg.111	100	Argininosuccinate synthase (EC 6.3.4.5)
9	542	96	fig|6666666.685834.peg.542	hypothetical protein	bi	1	110	fig|6666666.82339.peg.110	97.89	hypothetical protein
9	543	235	fig|6666666.685834.peg.543	Glutathione S-transferase (EC 2.5.1.18)	bi	1	109	fig|6666666.82339.peg.109	98.72	Glutathione S-transferase (EC 2.5.1.18)
9	544	439	fig|6666666.685834.peg.544	Diguanylate cyclase/phosphodiesterase domain 2	bi	1	108	fig|6666666.82339.peg.108	92.53	Diguanylate cyclase/phosphodiesterase domain 2
9	545	646	fig|6666666.685834.peg.545	Dihydroxyacetone kinase, ATP-dependent (EC 2.7.1.29)	bi	1	107	fig|6666666.82339.peg.107	94	Dihydroxyacetone kinase, ATP-dependent (EC 2.7.1.29)
9	546	295	fig|6666666.685834.peg.546	Permease of the drug/metabolite transporter (DMT) superfamily	bi	1	106	fig|6666666.82339.peg.106	99.66	Permease of the drug/metabolite transporter (DMT) superfamily
9	547	284	fig|6666666.685834.peg.547	Transcriptional regulator, IclR family	bi	1	105	fig|6666666.82339.peg.105	100	Transcriptional regulator, IclR family
9	548	607	fig|6666666.685834.peg.548	Sulfoacetaldehyde acetyltransferase (EC 2.3.3.15)	bi	1	104	fig|6666666.82339.peg.104	97.69	Sulfoacetaldehyde acetyltransferase (EC 2.3.3.15)
9	549	340	fig|6666666.685834.peg.549	Phosphate acetyltransferase (EC 2.3.1.8)	bi	1	103	fig|6666666.82339.peg.103	97.35	Phosphate acetyltransferase (EC 2.3.1.8)
9	550	338	fig|6666666.685834.peg.550	hypothetical protein	-				0
9	551	583	fig|6666666.685834.peg.551	Aerobic cobaltochelatase CobT subunit (EC 6.6.1.2)	bi	1	102	fig|6666666.82339.peg.102	95.37	Aerobic cobaltochelatase CobT subunit (EC 6.6.1.2)
9	552	378	fig|6666666.685834.peg.552	Aerobic cobaltochelatase CobS subunit (EC 6.6.1.2)	bi	1	101	fig|6666666.82339.peg.101	96.82	Aerobic cobaltochelatase CobS subunit (EC 6.6.1.2)
9	553	380	fig|6666666.685834.peg.553	Glycine oxidase ThiO (EC 1.4.3.19)	bi	1	100	fig|6666666.82339.peg.100	93.39	Glycine oxidase ThiO (EC 1.4.3.19)
9	554	129	fig|6666666.685834.peg.554	putative Taurine dehydrogenase	bi	1	99	fig|6666666.82339.peg.99	98.44	putative Taurine dehydrogenase
9	555	488	fig|6666666.685834.peg.555	FAD-dependent oxidoreductase	bi	1	98	fig|6666666.82339.peg.98	96.51	FAD dependent oxidoreductase
9	556	535	fig|6666666.685834.peg.556	Transcriptional regulator, GntR family domain / Aspartate aminotransferase (EC 2.6.1.1)	bi	1	97	fig|6666666.82339.peg.97	90.64	Transcriptional regulator, GntR family domain / Aspartate aminotransferase (EC 2.6.1.1)
9	557	364	fig|6666666.685834.peg.557	TRAP-type C4-dicarboxylate transport system, periplasmic component	bi	1	96	fig|6666666.82339.peg.96	92.84	TRAP-type C4-dicarboxylate transport system, periplasmic component
9	558	203	fig|6666666.685834.peg.558	TRAP-type transport system, small permease component, predicted N-acetylneuraminate transporter	bi	1	95	fig|6666666.82339.peg.95	95.54	TRAP-type C4-dicarboxylate transport system, small permease component
9	559	448	fig|6666666.685834.peg.559	TRAP-type C4-dicarboxylate transport system, large permease component	bi	1	94	fig|6666666.82339.peg.94	100	TRAP-type C4-dicarboxylate transport system, large permease component
9	560	135	fig|6666666.685834.peg.560	Universal stress protein family	bi	1	93	fig|6666666.82339.peg.93	100	Universal stress protein family
9	561	253	fig|6666666.685834.peg.561	Transcriptional regulator, IclR family	bi	1	92	fig|6666666.82339.peg.92	100	Transcriptional regulator, IclR family
9	562	426	fig|6666666.685834.peg.562	TRAP-type C4-dicarboxylate transport system, large permease component	bi	1	91	fig|6666666.82339.peg.91	99.76	TRAP-type C4-dicarboxylate transport system, large permease component
9	563	194	fig|6666666.685834.peg.563	TRAP-type C4-dicarboxylate transport system, small permease component	bi	1	90	fig|6666666.82339.peg.90	98.96	TRAP-type C4-dicarboxylate transport system, small permease component
9	564	409	fig|6666666.685834.peg.564	TRAP-type C4-dicarboxylate transport system, periplasmic component	bi	1	89	fig|6666666.82339.peg.89	99.75	TRAP-type C4-dicarboxylate transport system, periplasmic component
9	565	553	fig|6666666.685834.peg.565	Oxidoreductase, GMC family	bi	1	88	fig|6666666.82339.peg.88	99.09	Choline dehydrogenase (EC 1.1.99.1)
9	566	356	fig|6666666.685834.peg.566	Sulphite exporter CyuZ	bi	1	87	fig|6666666.82339.peg.87	99.72	Inner membrane protein
9	567	146	fig|6666666.685834.peg.567	Thioredoxin 2 (EC 1.8.1.8)	bi	1	86	fig|6666666.82339.peg.86	100	Thioredoxin
9	568	285	fig|6666666.685834.peg.568	Oxidoreductase, short-chain dehydrogenase/reductase family	bi	1	85	fig|6666666.82339.peg.85	96.48	short-chain dehydrogenase/reductase SDR
9	569	123	fig|6666666.685834.peg.569	hypothetical protein	bi	1	84	fig|6666666.82339.peg.84	100	hypothetical protein
9	570	112	fig|6666666.685834.peg.570	Protein PhnA	bi	1	83	fig|6666666.82339.peg.83	99.1	Alkylphosphonate utilization operon protein PhnA
9	571	309	fig|6666666.685834.peg.571	Hydroxymethylglutaryl-CoA lyase (EC 4.1.3.4)	bi	1	82	fig|6666666.82339.peg.82	95.77	Hydroxymethylglutaryl-CoA lyase (EC 4.1.3.4)
9	572	762	fig|6666666.685834.peg.572	Methylcrotonyl-CoA carboxylase biotin-containing subunit (EC 6.4.1.4)	bi	1	81	fig|6666666.82339.peg.81	96.08	Methylcrotonyl-CoA carboxylase biotin-containing subunit (EC 6.4.1.4)
9	573	54	fig|6666666.685834.peg.573	hypothetical protein	-				0
9	574	280	fig|6666666.685834.peg.574	Methylglutaconyl-CoA hydratase (EC 4.2.1.18)	bi	1	80	fig|6666666.82339.peg.80	97.49	Methylglutaconyl-CoA hydratase (EC 4.2.1.18)
9	575	536	fig|6666666.685834.peg.575	Methylcrotonyl-CoA carboxylase carboxyl transferase subunit (EC 6.4.1.4)	bi	1	79	fig|6666666.82339.peg.79	99.63	Methylcrotonyl-CoA carboxylase carboxyl transferase subunit (EC 6.4.1.4)
9	576	390	fig|6666666.685834.peg.576	Isovaleryl-CoA dehydrogenase (EC 1.3.8.4)	bi	1	78	fig|6666666.82339.peg.78	100	Isovaleryl-CoA dehydrogenase (EC 1.3.8.4)
9	577	64	fig|6666666.685834.peg.577	hypothetical protein	-				0
9	578	247	fig|6666666.685834.peg.578	ABC transporter, ATP-binding protein (cluster 13, osmolytes)	bi	1	77	fig|6666666.82339.peg.77	99.19	L-proline glycine betaine ABC transport system permease protein ProV (TC 3.A.1.12.1)
9	579	526	fig|6666666.685834.peg.579	L-proline glycine betaine binding ABC transporter protein ProX (TC 3.A.1.12.1) / Osmotic adaptation	bi	1	76	fig|6666666.82339.peg.76	98.67	L-proline glycine betaine binding ABC transporter protein ProX (TC 3.A.1.12.1) / Osmotic adaptation
9	580	58	fig|6666666.685834.peg.580	hypothetical protein	bi	1	75	fig|6666666.82339.peg.75	100	hypothetical protein
9	581	435	fig|6666666.685834.peg.581	TRAP dicarboxylate transporter, DctM subunit, unknown substrate 5	bi	1	74	fig|6666666.82339.peg.74	100	TRAP dicarboxylate transporter, DctM subunit, unknown substrate 5
9	582	186	fig|6666666.685834.peg.582	TRAP dicarboxylate transporter, DctQ subunit, unknown substrate 5	bi	1	73	fig|6666666.82339.peg.73	99.46	TRAP dicarboxylate transporter, DctQ subunit, unknown substrate 5
9	583	340	fig|6666666.685834.peg.583	TRAP transporter solute receptor, unknown substrate 5	bi	1	72	fig|6666666.82339.peg.72	99.41	TRAP transporter solute receptor, unknown substrate 5
9	584	304	fig|6666666.685834.peg.584	Transcriptional regulator, LysR family	bi	1	71	fig|6666666.82339.peg.71	99.67	Transcriptional regulator, LysR family
9	585	147	fig|6666666.685834.peg.585	Putative dioxygenase	bi	1	69	fig|6666666.82339.peg.69	99.32	probable dioxygenase
9	586	256	fig|6666666.685834.peg.586	Lactam utilization protein LamB	bi	1	68	fig|6666666.82339.peg.68	100	Lactam utilization protein LamB
9	587	249	fig|6666666.685834.peg.587	Allophanate hydrolase 2 subunit 1 (EC 3.5.1.54)	bi	1	67	fig|6666666.82339.peg.67	98.39	Allophanate hydrolase 2 subunit 1 (EC 3.5.1.54)
9	588	321	fig|6666666.685834.peg.588	Allophanate hydrolase 2 subunit 2 (EC 3.5.1.54)	bi	1	66	fig|6666666.82339.peg.66	98.44	Allophanate hydrolase 2 subunit 2 (EC 3.5.1.54)
9	589	332	fig|6666666.685834.peg.589	hypothetical protein	bi	1	65	fig|6666666.82339.peg.65	98.49	SAM-dependent methyltransferases
9	590	580	fig|6666666.685834.peg.590	Long-chain-fatty-acid--CoA ligase (EC 6.2.1.3) @ Long-chain fatty-acid-CoA ligase (EC 6.2.1.3), Mycobacterial subgroup FadD35	bi	1	64	fig|6666666.82339.peg.64	98.79	Acetoacetyl-CoA synthetase (EC 6.2.1.16) / Long-chain-fatty-acid--CoA ligase (EC 6.2.1.3)
9	591	174	fig|6666666.685834.peg.591	Predicted transcriptional regulator LiuR of leucine degradation pathway, MerR family	bi	1	63	fig|6666666.82339.peg.63	99.32	Predicted transcriptional regulator LiuR of leucine degradation pathway, MerR family
9	592	533	fig|6666666.685834.peg.592	Methylmalonate-semialdehyde dehydrogenase (EC 1.2.1.27)	bi	1	62	fig|6666666.82339.peg.62	98.5	Methylmalonate-semialdehyde dehydrogenase (EC 1.2.1.27)
9	593	389	fig|6666666.685834.peg.593	Branched-chain acyl-CoA dehydrogenase (EC 1.3.99.12)	bi	1	61	fig|6666666.82339.peg.61	99.74	Branched-chain acyl-CoA dehydrogenase (EC 1.3.99.12)
9	594	273	fig|6666666.685834.peg.594	Enoyl-CoA hydratase (EC 4.2.1.17) => degradation of branched-chain amino acids and alpha-keto acids	bi	1	60	fig|6666666.82339.peg.60	99.63	Enoyl-CoA hydratase [valine degradation] (EC 4.2.1.17) / Enoyl-CoA hydratase [isoleucine degradation] (EC 4.2.1.17)
9	595	395	fig|6666666.685834.peg.595	3-hydroxyisobutyryl-CoA hydrolase (EC 3.1.2.4)	bi	1	59	fig|6666666.82339.peg.59	98.98	3-hydroxyisobutyryl-CoA hydrolase (EC 3.1.2.4)
9	596	305	fig|6666666.685834.peg.596	3-hydroxyisobutyrate dehydrogenase (EC 1.1.1.31)	bi	1	58	fig|6666666.82339.peg.58	98.68	3-hydroxyisobutyrate dehydrogenase (EC 1.1.1.31)
9	597	138	fig|6666666.685834.peg.597	Rhodanese-related sulfurtransferase	bi	1	57	fig|6666666.82339.peg.57	98.54	Rhodanese-related sulfurtransferase
9	598	460	fig|6666666.685834.peg.598	Multi antimicrobial extrusion protein (Na(+)/drug antiporter), MATE family of MDR efflux pumps	bi	1	56	fig|6666666.82339.peg.56	98.91	Multi antimicrobial extrusion protein (Na(+)/drug antiporter), MATE family of MDR efflux pumps
9	599	96	fig|6666666.685834.peg.599	Pyrimidine/purine nucleoside phosphorylase PpnP	bi	1	55	fig|6666666.82339.peg.55	100	FIG074102: hypothetical protein
9	600	278	fig|6666666.685834.peg.600	Phosphoenolpyruvate synthase regulatory protein	bi	1	54	fig|6666666.82339.peg.54	100	FIG137360: hypothetical protein
9	601	796	fig|6666666.685834.peg.601	Phosphoenolpyruvate synthase (EC 2.7.9.2)	bi	1	53	fig|6666666.82339.peg.53	100	Phosphoenolpyruvate synthase (EC 2.7.9.2)
9	602	431	fig|6666666.685834.peg.602	Proton/glutamate symporter @ Sodium/glutamate symporter	bi	1	52	fig|6666666.82339.peg.52	99.53	Proton/glutamate symport protein @ Sodium/glutamate symport protein
9	603	167	fig|6666666.685834.peg.603	Ribonuclease E inhibitor RraA	bi	1	51	fig|6666666.82339.peg.51	100	Ribonuclease E inhibitor RraA
9	604	207	fig|6666666.685834.peg.604	OmpA-like transmembrane region	bi	1	50	fig|6666666.82339.peg.50	99.51	putative outer membrane protein A
9	605	868	fig|6666666.685834.peg.605	Aconitate hydratase 2 (EC 4.2.1.3) @ 2-methylisocitrate dehydratase (EC 4.2.1.99)	bi	1	49	fig|6666666.82339.peg.49	99.88	Aconitate hydratase 2 (EC 4.2.1.3) @ 2-methylisocitrate dehydratase (EC 4.2.1.99)
9	606	165	fig|6666666.685834.peg.606	hypothetical protein	bi	1	48	fig|6666666.82339.peg.48	98.78	hypothetical protein
9	607	274	fig|6666666.685834.peg.607	tRNA-(ms[2]io[6]A)-hydroxylase	bi	1	47	fig|6666666.82339.peg.47	98.89	tRNA-(ms[2]io[6]A)-hydroxylase (EC 1.-.-.-)
9	608	1305	fig|6666666.685834.peg.608	ATPase-like protein	bi	1	46	fig|6666666.82339.peg.46	100	ATPase-like protein
9	609	258	fig|6666666.685834.peg.609	UDP-2,3-diacylglucosamine diphosphatase (EC 3.6.1.54)	bi	1	45	fig|6666666.82339.peg.45	99.61	UDP-2,3-diacylglucosamine diphosphatase (EC 3.6.1.54)
9	610	165	fig|6666666.685834.peg.610	Peptidyl-prolyl cis-trans isomerase PpiB (EC 5.2.1.8)	bi	1	44	fig|6666666.82339.peg.44	100	Peptidyl-prolyl cis-trans isomerase PpiB (EC 5.2.1.8)
9	611	45	fig|6666666.685834.peg.611	hypothetical protein	bi	1	43	fig|6666666.82339.peg.43	100	hypothetical protein
9	612	560	fig|6666666.685834.peg.612	Glutaminyl-tRNA synthetase (EC 6.1.1.18)	bi	1	42	fig|6666666.82339.peg.42	100	Glutaminyl-tRNA synthetase (EC 6.1.1.18)
9	613	471	fig|6666666.685834.peg.613	Cysteinyl-tRNA synthetase (EC 6.1.1.16)	bi	1	41	fig|6666666.82339.peg.41	99.36	Cysteinyl-tRNA synthetase (EC 6.1.1.16)
9	614	237	fig|6666666.685834.peg.614	5'-methylthioadenosine nucleosidase (EC 3.2.2.16) @ S-adenosylhomocysteine nucleosidase (EC 3.2.2.9)	bi	1	40	fig|6666666.82339.peg.40	98.73	5'-methylthioadenosine nucleosidase (EC 3.2.2.16) / S-adenosylhomocysteine nucleosidase (EC 3.2.2.9)
9	615	290	fig|6666666.685834.peg.615	Methenyltetrahydrofolate cyclohydrolase (EC 3.5.4.9) / Methylenetetrahydrofolate dehydrogenase (NADP+) (EC 1.5.1.5)	bi	1	39	fig|6666666.82339.peg.39	99.65	Methylenetetrahydrofolate dehydrogenase (NADP+) (EC 1.5.1.5) / Methenyltetrahydrofolate cyclohydrolase (EC 3.5.4.9)
9	616	451	fig|6666666.685834.peg.616	Cell division trigger factor (EC 5.2.1.8)	bi	1	38	fig|6666666.82339.peg.38	100	Cell division trigger factor (EC 5.2.1.8)
9	617	207	fig|6666666.685834.peg.617	ATP-dependent Clp protease proteolytic subunit ClpP (EC 3.4.21.92)	bi	1	37	fig|6666666.82339.peg.37	100	ATP-dependent Clp protease proteolytic subunit (EC 3.4.21.92)
9	618	430	fig|6666666.685834.peg.618	ATP-dependent Clp protease ATP-binding subunit ClpX	bi	1	36	fig|6666666.82339.peg.36	100	ATP-dependent Clp protease ATP-binding subunit ClpX
9	619	803	fig|6666666.685834.peg.619	ATP-dependent protease La (EC 3.4.21.53) Type I	bi	1	35	fig|6666666.82339.peg.35	100	ATP-dependent protease La (EC 3.4.21.53) Type I
9	620	91	fig|6666666.685834.peg.620	DNA-binding protein HU-beta	bi	1	34	fig|6666666.82339.peg.34	100	DNA-binding protein HU-beta
9	621	605	fig|6666666.685834.peg.621	Peptidyl-prolyl cis-trans isomerase PpiD (EC 5.2.1.8)	bi	1	33	fig|6666666.82339.peg.33	99.32	Peptidyl-prolyl cis-trans isomerase PpiD (EC 5.2.1.8)
9	622	319	fig|6666666.685834.peg.622	Transcriptional regulator, LysR family	bi	1	32	fig|6666666.82339.peg.32	99.37	Transcriptional regulator, LysR family
9	623	333	fig|6666666.685834.peg.623	Putative oxidoreductase YncB	bi	1	31	fig|6666666.82339.peg.31	100	Putative oxidoreductase YncB
9	624	384	fig|6666666.685834.peg.624	NADPH-dependent broad range aldehyde dehydrogenase YqhD	bi	1	30	fig|6666666.82339.peg.30	99.74	Hypothetical oxidoreductase YqhD (EC 1.1.-.-)
9	625	411	fig|6666666.685834.peg.625	Metal chaperone, involved in Zn homeostasis	bi	1	29	fig|6666666.82339.peg.29	97.17	Putative metal chaperone, involved in Zn homeostasis, GTPase of COG0523 family
9	626	96	fig|6666666.685834.peg.626	UPF0153 protein YeiW	bi	1	28	fig|6666666.82339.peg.28	98.33	proteinase inhibitor, putative
9	627	303	fig|6666666.685834.peg.627	6-carboxy-5,6,7,8-tetrahydropterin synthase (EC 4.1.2.50)	bi	1	27	fig|6666666.82339.peg.27	99	NADPH-dependent 7-cyano-7-deazaguanine reductase (EC 1.7.1.13)
9	628	231	fig|6666666.685834.peg.628	7-carboxy-7-deazaguanine synthase (EC 4.3.99.3)	bi	1	26	fig|6666666.82339.peg.26	99.57	Queuosine Biosynthesis QueE Radical SAM
9	629	248	fig|6666666.685834.peg.629	7-cyano-7-deazaguanine synthase (EC 6.3.4.20)	bi	1	25	fig|6666666.82339.peg.25	99.19	Queuosine Biosynthesis QueC ATPase
9	630	576	fig|6666666.685834.peg.630	diguanylate cyclase/phosphodiesterase (GGDEF & EAL domains) with PAS/PAC sensor(s)	bi	1	23	fig|6666666.82339.peg.23	99.63	diguanylate cyclase/phosphodiesterase (GGDEF & EAL domains) with PAS/PAC sensor(s)
9	631	321	fig|6666666.685834.peg.631	Transcriptional regulator, LysR family	bi	1	22	fig|6666666.82339.peg.22	100	Transcriptional regulator, LysR family
9	632	470	fig|6666666.685834.peg.632	MATE efflux family protein	bi	1	21	fig|6666666.82339.peg.21	99.57	Multi antimicrobial extrusion protein (Na(+)/drug antiporter), MATE family of MDR efflux pumps
9	633	420	fig|6666666.685834.peg.633	D-amino acid dehydrogenase (EC 1.4.99.6)	bi	1	20	fig|6666666.82339.peg.20	99.28	D-amino acid dehydrogenase small subunit (EC 1.4.99.1)
9	634	128	fig|6666666.685834.peg.634	RidA/YER057c/UK114 superfamily protein	bi	1	19	fig|6666666.82339.peg.19	100	Bona fide RidA/YjgF/TdcF/RutC subgroup
9	635	409	fig|6666666.685834.peg.635	Transcriptional regulator, LysR family	bi	1	18	fig|6666666.82339.peg.18	97.3	Transcriptional regulators, LysR family
9	636	398	fig|6666666.685834.peg.636	Aspartate aminotransferase (EC 2.6.1.1)	bi	1	17	fig|6666666.82339.peg.17	98.99	Aspartate aminotransferase (EC 2.6.1.1)
9	637	113	fig|6666666.685834.peg.637	Pterin-4-alpha-carbinolamine dehydratase (EC 4.2.1.96)	bi	1	16	fig|6666666.82339.peg.16	99.11	Pterin-4-alpha-carbinolamine dehydratase (EC 4.2.1.96)
9	638	294	fig|6666666.685834.peg.638	Phenylalanine-4-hydroxylase (EC 1.14.16.1)	bi	1	15	fig|6666666.82339.peg.15	98.98	Phenylalanine-4-hydroxylase (EC 1.14.16.1)
9	639	573	fig|6666666.685834.peg.639	Phenylalanine hydroxylase transcriptional activator PhhR	bi	1	14	fig|6666666.82339.peg.14	98.78	Phenylalanine hydroxylase transcriptional activator PhhR
9	640	174	fig|6666666.685834.peg.640	Transcriptional regulator, MarR family	bi	1	13	fig|6666666.82339.peg.13	100	Transcriptional regulator SlyA
9	641	356	fig|6666666.685834.peg.641	hypothetical protein	bi	1	12	fig|6666666.82339.peg.12	100	HlyD family secretion protein
9	642	367	fig|6666666.685834.peg.642	Uncharacterized MFS-type transporter	bi	1	11	fig|6666666.82339.peg.11	97.54	Permease of the major facilitator superfamily
9	643	393	fig|6666666.685834.peg.643	Cyclopropane-fatty-acyl-phospholipid synthase (EC 2.1.1.79)	bi	1	10	fig|6666666.82339.peg.10	99.74	Cyclopropane-fatty-acyl-phospholipid synthase (EC 2.1.1.79)
9	644	126	fig|6666666.685834.peg.644	hypothetical protein	bi	1	9	fig|6666666.82339.peg.9	100	hypothetical protein
9	645	403	fig|6666666.685834.peg.645	Glutathione-independent formaldehyde dehydrogenase (EC 1.2.1.46)	bi	1	8	fig|6666666.82339.peg.8	99.48	Threonine dehydrogenase and related Zn-dependent dehydrogenases
9	646	413	fig|6666666.685834.peg.646	Uncharacterized deacetylase	bi	1	7	fig|6666666.82339.peg.7	99.27	Acetylornithine deacetylase (EC 3.5.1.16)
9	647	313	fig|6666666.685834.peg.647	Transcriptional regulator ArgP, LysR family	bi	1	6	fig|6666666.82339.peg.6	99.04	Chromosome initiation inhibitor
9	648	202	fig|6666666.685834.peg.648	Arginine exporter protein ArgO	bi	1	5	fig|6666666.82339.peg.5	100	Transporter, LysE family
9	649	360	fig|6666666.685834.peg.649	4-hydroxyphenylpyruvate dioxygenase (EC 1.13.11.27)	bi	1	4	fig|6666666.82339.peg.4	98.89	4-hydroxyphenylpyruvate dioxygenase (EC 1.13.11.27)
9	650	163	fig|6666666.685834.peg.650	Transcriptional regulator, AsnC family	bi	1	3	fig|6666666.82339.peg.3	100	Transcriptional regulator, AsnC family
9	651	40	fig|6666666.685834.peg.651	hypothetical protein	-				0
9	652	575	fig|6666666.685834.peg.652	2-isopropylmalate synthase (EC 2.3.3.13)	bi	1	2	fig|6666666.82339.peg.2	100	2-isopropylmalate synthase (EC 2.3.3.13)
9	653	397	fig|6666666.685834.peg.653	Sodium/glutamate symporter	bi	1	1	fig|6666666.82339.peg.1	100	Sodium/glutamate symport protein
9	654	499	fig|6666666.685834.peg.654	Sodium-dependent anion transporter family	bi	65	3267	fig|6666666.82339.peg.3267	99.8	anion transporter
9	655	340	fig|6666666.685834.peg.655	UDP-glucose 4-epimerase (EC 5.1.3.2)	bi	65	3266	fig|6666666.82339.peg.3266	99.71	UDP-glucose 4-epimerase (EC 5.1.3.2)
9	656	276	fig|6666666.685834.peg.656	3'(2'),5'-bisphosphate nucleotidase (EC 3.1.3.7)	bi	65	3265	fig|6666666.82339.peg.3265	99.64	3'(2'),5'-bisphosphate nucleotidase (EC 3.1.3.7)
9	657	617	fig|6666666.685834.peg.657	Dca	bi	65	3264	fig|6666666.82339.peg.3264	98.7	Dca
9	658	451	fig|6666666.685834.peg.658	UDP-glucose 6-dehydrogenase (EC 1.1.1.22)	bi	33	2677	fig|6666666.82339.peg.2677	100	UDP-glucose dehydrogenase (EC 1.1.1.22)
9	659	378	fig|6666666.685834.peg.659	TonB-dependent receptor	bi	33	2676	fig|6666666.82339.peg.2676	97.35	Glycosyltransferase MshA involved in mycothiol biosynthesis (EC 2.4.1.-)
9	660	171	fig|6666666.685834.peg.660	Periplasmic/membrane protein associated with DUF414	bi	33	2675	fig|6666666.82339.peg.2675	98.82	Periplasmic/membrane protein associated with DUF414
9	661	385	fig|6666666.685834.peg.661	N-acyl-L-amino acid amidohydrolase (EC 3.5.1.14)	bi	33	2674	fig|6666666.82339.peg.2674	98.44	Peptidase M20D, amidohydrolase
9	662	292	fig|6666666.685834.peg.662	OmpA/MotB	bi	33	2673	fig|6666666.82339.peg.2673	100	Flagellar motor rotation protein MotB
9	663	47	fig|6666666.685834.peg.663	hypothetical protein	bi	33	2672	fig|6666666.82339.peg.2672	97.83	hypothetical protein
9	664	633	fig|6666666.685834.peg.664	Threonyl-tRNA synthetase (EC 6.1.1.3)	bi	33	2671	fig|6666666.82339.peg.2671	100	Threonyl-tRNA synthetase (EC 6.1.1.3)
9	665	142	fig|6666666.685834.peg.665	Translation initiation factor 3	bi	33	2670	fig|6666666.82339.peg.2670	100	Translation initiation factor 3
9	666	65	fig|6666666.685834.peg.666	LSU ribosomal protein L35p	bi	33	2669	fig|6666666.82339.peg.2669	100	LSU ribosomal protein L35p
9	667	118	fig|6666666.685834.peg.667	LSU ribosomal protein L20p	bi	33	2668	fig|6666666.82339.peg.2668	100	LSU ribosomal protein L20p
9	668	340	fig|6666666.685834.peg.668	Phenylalanyl-tRNA synthetase alpha chain (EC 6.1.1.20)	bi	33	2667	fig|6666666.82339.peg.2667	99.71	Phenylalanyl-tRNA synthetase alpha chain (EC 6.1.1.20)
9	669	795	fig|6666666.685834.peg.669	Phenylalanyl-tRNA synthetase beta chain (EC 6.1.1.20)	bi	33	2666	fig|6666666.82339.peg.2666	99.37	Phenylalanyl-tRNA synthetase beta chain (EC 6.1.1.20)
9	670	119	fig|6666666.685834.peg.670	Integration host factor alpha subunit	bi	33	2665	fig|6666666.82339.peg.2665	100	Integration host factor alpha subunit
9	671	465	fig|6666666.685834.peg.671	KtrAB potassium uptake system, integral membrane component KtrB	bi	33	2664	fig|6666666.82339.peg.2664	98.92	Potassium uptake protein, integral membrane component, KtrB
9	672	218	fig|6666666.685834.peg.672	Trk system potassium uptake protein TrkA	bi	33	2663	fig|6666666.82339.peg.2663	100	Trk system potassium uptake protein TrkA
9	673	488	fig|6666666.685834.peg.673	Sodium-dependent transporter, SNF family	bi	33	2662	fig|6666666.82339.peg.2662	99.38	sodium:neurotransmitter symporter
9	674	393	fig|6666666.685834.peg.674	Lipopolysaccharide assembly protein LapB	bi	33	2661	fig|6666666.82339.peg.2661	100	Heat shock (predicted periplasmic) protein YciM, precursor
9	675	102	fig|6666666.685834.peg.675	hypothetical protein	bi	33	2660	fig|6666666.82339.peg.2660	99.01	hypothetical protein
9	676	99	fig|6666666.685834.peg.676	Integration host factor beta subunit	bi	33	2659	fig|6666666.82339.peg.2659	100	Integration host factor beta subunit
9	677	92	fig|6666666.685834.peg.677	Succinate dehydrogenase flavin-adding protein, antitoxin of CptAB toxin-antitoxin	bi	33	2658	fig|6666666.82339.peg.2658	100	YgfY COG2938
9	678	271	fig|6666666.685834.peg.678	hypothetical protein	bi	33	2657	fig|6666666.82339.peg.2657	93.49	hypothetical protein
9	679	569	fig|6666666.685834.peg.679	L-aspartate oxidase (EC 1.4.3.16)	bi	33	2656	fig|6666666.82339.peg.2656	98.77	L-aspartate oxidase (EC 1.4.3.16)
9	680	435	fig|6666666.685834.peg.680	putative membrane protein	bi	33	2655	fig|6666666.82339.peg.2655	98.18	hypothetical protein
9	681	464	fig|6666666.685834.peg.681	Fumarate hydratase class II (EC 4.2.1.2)	bi	33	2654	fig|6666666.82339.peg.2654	99.78	Fumarate hydratase class II (EC 4.2.1.2)
9	682	501	fig|6666666.685834.peg.682	Aerobic glycerol-3-phosphate dehydrogenase (EC 1.1.5.3)	bi	33	2653	fig|6666666.82339.peg.2653	99.8	Aerobic glycerol-3-phosphate dehydrogenase (EC 1.1.5.3)
9	683	41	fig|6666666.685834.peg.683	hypothetical protein	-				0
9	684	263	fig|6666666.685834.peg.684	Glycerol-3-phosphate regulon repressor GlpR	bi	33	2652	fig|6666666.82339.peg.2652	99.23	Glycerol-3-phosphate regulon repressor, DeoR family
9	685	511	fig|6666666.685834.peg.685	Glycerol kinase (EC 2.7.1.30)	bi	33	2651	fig|6666666.82339.peg.2651	99.41	Glycerol kinase (EC 2.7.1.30)
9	686	241	fig|6666666.685834.peg.686	Glycerol uptake facilitator protein	bi	33	2650	fig|6666666.82339.peg.2650	100	Glycerol uptake facilitator protein
9	687	241	fig|6666666.685834.peg.687	Glycerol uptake facilitator protein	bi	33	2649	fig|6666666.82339.peg.2649	98.75	Glycerol uptake facilitator protein
9	688	347	fig|6666666.685834.peg.688	Lipase/esterase	bi	33	2648	fig|6666666.82339.peg.2648	98.74	6-hexanolactone hydrolase
9	689	163	fig|6666666.685834.peg.689	Free methionine-(R)-sulfoxide reductase, contains GAF domain	bi	33	2647	fig|6666666.82339.peg.2647	98.77	Free methionine-(R)-sulfoxide reductase, contains GAF domain
9	690	276	fig|6666666.685834.peg.690	Methionine ABC transporter substrate-binding protein	bi	33	2646	fig|6666666.82339.peg.2646	100	Methionine ABC transporter substrate-binding protein
9	691	218	fig|6666666.685834.peg.691	Methionine ABC transporter permease protein	bi	33	2645	fig|6666666.82339.peg.2645	99.54	Methionine ABC transporter permease protein
9	692	348	fig|6666666.685834.peg.692	Methionine ABC transporter ATP-binding protein	bi	33	2644	fig|6666666.82339.peg.2644	99.71	Methionine ABC transporter ATP-binding protein
9	693	232	fig|6666666.685834.peg.693	Riboflavin synthase eubacterial/eukaryotic (EC 2.5.1.9)	bi	33	2643	fig|6666666.82339.peg.2643	98.27	Riboflavin synthase eubacterial/eukaryotic (EC 2.5.1.9)
9	694	434	fig|6666666.685834.peg.694	Xanthine/uracil/thiamine/ascorbate permease family protein	bi	33	2642	fig|6666666.82339.peg.2642	99.77	Xanthine/uracil/thiamine/ascorbate permease family protein
9	695	182	fig|6666666.685834.peg.695	Adenine phosphoribosyltransferase (EC 2.4.2.7)	bi	33	2641	fig|6666666.82339.peg.2641	100	Adenine phosphoribosyltransferase (EC 2.4.2.7)
9	696	166	fig|6666666.685834.peg.696	Xanthine-guanine phosphoribosyltransferase (EC 2.4.2.22)	bi	33	2640	fig|6666666.82339.peg.2640	100	Xanthine-guanine phosphoribosyltransferase (EC 2.4.2.22)
9	697	234	fig|6666666.685834.peg.697	Uracil-DNA glycosylase, family 1 (EC 3.2.2.27)	bi	33	2639	fig|6666666.82339.peg.2639	98.71	Uracil-DNA glycosylase, family 1
9	698	375	fig|6666666.685834.peg.698	UDP-N-acetylglucosamine 2-epimerase (hydrolyzing) (EC 3.2.1.183)	-				0
9	699	226	fig|6666666.685834.peg.699	N-acylneuraminate cytidylyltransferase (EC 2.7.7.43)	-				0
9	700	346	fig|6666666.685834.peg.700	N-acetylneuraminate synthase (EC 2.5.1.56)	-				0
9	701	328	fig|6666666.685834.peg.701	hypothetical protein	-				0
9	702	311	fig|6666666.685834.peg.702	hypothetical protein	-				0
9	703	210	fig|6666666.685834.peg.703	Uracil phosphoribosyltransferase (EC 2.4.2.9)	bi	33	2638	fig|6666666.82339.peg.2638	100	Uracil phosphoribosyltransferase (EC 2.4.2.9)
9	704	429	fig|6666666.685834.peg.704	Uracil permease @ Uracil:proton symporter UraA	bi	33	2637	fig|6666666.82339.peg.2637	99.53	Uracil permease
9	705	408	fig|6666666.685834.peg.705	Glycosyl transferase, group 1	bi	33	2636	fig|6666666.82339.peg.2636	96.97	Glycosyl transferase, group 1
9	706	244	fig|6666666.685834.peg.706	Putrescine utilization regulator	bi	33	2635	fig|6666666.82339.peg.2635	94.47	Putrescine utilization regulator
9	707	757	fig|6666666.685834.peg.707	Two-component system sensor histidine kinase	bi	33	2634	fig|6666666.82339.peg.2634	98.93	Signal transduction histidine kinase
9	708	526	fig|6666666.685834.peg.708	Sigma-54 dependent response regulator	bi	49	3075	fig|6666666.82339.peg.3075	97.9	Sigma-54 dependent response regulator
9	709	308	fig|6666666.685834.peg.709	Tungstate ABC transporter, substrate-binding protein	bi	49	3074	fig|6666666.82339.peg.3074	98.05	ABC-type tungstate transport system, periplasmic binding protein
9	710	225	fig|6666666.685834.peg.710	Tungstate ABC transporter, permease protein	bi	49	3073	fig|6666666.82339.peg.3073	100	ABC-type tungstate transport system, permease protein
9	711	271	fig|6666666.685834.peg.711	ABC-type tungstate transport system, ATP-binding protein	bi	49	3072	fig|6666666.82339.peg.3072	99.56	ABC-type tungstate transport system, ATP-binding protein
9	712	239	fig|6666666.685834.peg.712	Molybdenum cofactor guanylyltransferase (EC 2.7.7.77)	bi	49	3071	fig|6666666.82339.peg.3071	99.16	Molybdopterin-guanine dinucleotide biosynthesis protein MobA
9	713	239	fig|6666666.685834.peg.713	Molybdopterin-guanine dinucleotide biosynthesis protein MobB	bi	49	3070	fig|6666666.82339.peg.3070	98.74	Molybdopterin-guanine dinucleotide biosynthesis protein MobB
9	714	476	fig|6666666.685834.peg.714	Molybdopterin molybdenumtransferase (EC 2.10.1.1)	bi	49	3069	fig|6666666.82339.peg.3069	95.16	Molybdopterin biosynthesis protein MoeA
9	715	288	fig|6666666.685834.peg.715	Cyclic pyranopterin monophosphate synthase (EC 4.6.1.17)	bi	49	3068	fig|6666666.82339.peg.3068	98.26	Molybdenum cofactor biosynthesis protein MoaC
9	716	207	fig|6666666.685834.peg.716	Molybdopterin synthase catalytic subunit MoaE (EC 2.8.1.12)	bi	49	3067	fig|6666666.82339.peg.3067	98.06	Molybdenum cofactor biosynthesis protein MoaE
9	717	329	fig|6666666.685834.peg.717	GTP 3',8-cyclase (EC 4.1.99.22)	bi	49	3066	fig|6666666.82339.peg.3066	99.39	Molybdenum cofactor biosynthesis protein MoaA
9	718	95	fig|6666666.685834.peg.718	hypothetical protein	bi	49	3065	fig|6666666.82339.peg.3065	100	hypothetical protein
9	719	555	fig|6666666.685834.peg.719	Ribonuclease J (endonuclease and 5' exonuclease)	bi	49	3064	fig|6666666.82339.peg.3064	99.82	Metallo-beta-lactamase family protein, RNA-specific
9	720	50	fig|6666666.685834.peg.720	hypothetical protein	-				0
9	721	285	fig|6666666.685834.peg.721	Formyltetrahydrofolate deformylase (EC 3.5.1.10)	bi	49	3063	fig|6666666.82339.peg.3063	100	Formyltetrahydrofolate deformylase (EC 3.5.1.10)
9	722	475	fig|6666666.685834.peg.722	hypothetical protein	-				0
9	723	452	fig|6666666.685834.peg.723	Glycosyltransferase	-				0
9	724	384	fig|6666666.685834.peg.724	hypothetical protein	-				0
9	725	353	fig|6666666.685834.peg.725	DNA polymerase IV (EC 2.7.7.7)	bi	49	3062	fig|6666666.82339.peg.3062	98.86	DNA polymerase IV (EC 2.7.7.7)
9	726	449	fig|6666666.685834.peg.726	Histidine permease YuiF	bi	49	3061	fig|6666666.82339.peg.3061	100	Histidine permease YuiF
9	727	206	fig|6666666.685834.peg.727	hypothetical protein	bi	49	3060	fig|6666666.82339.peg.3060	100	hypothetical protein
9	728	437	fig|6666666.685834.peg.728	Adenosylmethionine-8-amino-7-oxononanoate aminotransferase (EC 2.6.1.62)	bi	49	3059	fig|6666666.82339.peg.3059	98.62	Adenosylmethionine-8-amino-7-oxononanoate aminotransferase (EC 2.6.1.62)
9	729	128	fig|6666666.685834.peg.729	transcriptional regulator MvaT, P16 subunit, putative	bi	49	3058	fig|6666666.82339.peg.3058	100	transcriptional regulator MvaT, P16 subunit, putative
9	730	275	fig|6666666.685834.peg.730	hypothetical protein	bi	18	1874	fig|6666666.82339.peg.1874	97.45	hypothetical protein
9	731	193	fig|6666666.685834.peg.731	RNA polymerase sigma factor	bi	18	1875	fig|6666666.82339.peg.1875	99.48	RNA polymerase sigma factor
9	732	295	fig|6666666.685834.peg.732	NAD kinase (EC 2.7.1.23)	bi	18	1876	fig|6666666.82339.peg.1876	100	NAD kinase (EC 2.7.1.23)
9	733	359	fig|6666666.685834.peg.733	Diadenosine tetraphosphatase and related serine/threonine protein phosphatases	bi	18	1877	fig|6666666.82339.peg.1877	99.72	Diadenosine tetraphosphatase and related serine/threonine protein phosphatases
9	734	302	fig|6666666.685834.peg.734	GlpG protein (membrane protein of glp regulon)	bi	18	1878	fig|6666666.82339.peg.1878	97.67	GlpG protein (membrane protein of glp regulon)
9	735	92	fig|6666666.685834.peg.735	hypothetical protein	bi	18	1879	fig|6666666.82339.peg.1879	100	hypothetical protein
9	736	324	fig|6666666.685834.peg.736	FIG00953934: hypothetical protein	bi	18	1880	fig|6666666.82339.peg.1880	98.76	FIG00953934: hypothetical protein
9	737	515	fig|6666666.685834.peg.737	ribosomal protein S6 glutaminyl transferase related protein	bi	18	1881	fig|6666666.82339.peg.1881	98.44	ribosomal protein S6 glutaminyl transferase related protein
9	738	214	fig|6666666.685834.peg.738	GNAT family acetyltransferase VC2332	bi	18	1882	fig|6666666.82339.peg.1882	97.18	GNAT family acetyltransferase VC2332
9	739	163	fig|6666666.685834.peg.739	UPF0234 protein Yitk	bi	18	1883	fig|6666666.82339.peg.1883	99.38	FIG001943: hypothetical protein YajQ
9	740	281	fig|6666666.685834.peg.740	hypothetical protein	bi	18	1884	fig|6666666.82339.peg.1884	99.29	hypothetical protein
9	741	404	fig|6666666.685834.peg.741	Glycerate kinase (EC 2.7.1.31)	bi	18	1885	fig|6666666.82339.peg.1885	98.18	Glycerate kinase (EC 2.7.1.31)
9	742	142	fig|6666666.685834.peg.742	FIG039061: hypothetical protein related to heme utilization	bi	18	1886	fig|6666666.82339.peg.1886	100	FIG039061: hypothetical protein related to heme utilization
9	743	884	fig|6666666.685834.peg.743	Membrane alanine aminopeptidase N (EC 3.4.11.2)	bi	18	1887	fig|6666666.82339.peg.1887	99.21	Membrane alanine aminopeptidase N (EC 3.4.11.2)
9	744	96	fig|6666666.685834.peg.744	hypothetical protein	bi	18	1888	fig|6666666.82339.peg.1888	98.95	Permeases of the major facilitator superfamily
9	745	736	fig|6666666.685834.peg.745	diguanylate cyclase/phosphodiesterase (GGDEF & EAL domains) with PAS/PAC sensor(s)	bi	18	1889	fig|6666666.82339.peg.1889	99.18	diguanylate cyclase/phosphodiesterase (GGDEF & EAL domains) with PAS/PAC sensor(s)
9	746	212	fig|6666666.685834.peg.746	Endonuclease III (EC 4.2.99.18)	bi	18	1890	fig|6666666.82339.peg.1890	100	Endonuclease III (EC 4.2.99.18)
9	747	237	fig|6666666.685834.peg.747	Electron transport complex protein RnfE	bi	18	1891	fig|6666666.82339.peg.1891	100	Electron transport complex protein RnfE
9	748	260	fig|6666666.685834.peg.748	Electron transport complex protein RnfG	bi	18	1892	fig|6666666.82339.peg.1892	98.07	Electron transport complex protein RnfG
9	749	347	fig|6666666.685834.peg.749	Electron transport complex protein RnfD	bi	18	1893	fig|6666666.82339.peg.1893	99.13	Electron transport complex protein RnfD
9	750	1000	fig|6666666.685834.peg.750	Electron transport complex protein RnfC	bi	18	1894	fig|6666666.82339.peg.1894	84.18	Electron transport complex protein RnfC
9	751	213	fig|6666666.685834.peg.751	Electron transport complex protein RnfB	bi	18	1895	fig|6666666.82339.peg.1895	99.53	Electron transport complex protein RnfB
9	752	194	fig|6666666.685834.peg.752	Electron transport complex protein RnfA	bi	18	1896	fig|6666666.82339.peg.1896	100	Electron transport complex protein RnfA
9	753	46	fig|6666666.685834.peg.753	hypothetical protein	bi	18	1897	fig|6666666.82339.peg.1897	93.33	hypothetical protein
9	754	169	fig|6666666.685834.peg.754	hypothetical protein	bi	18	1898	fig|6666666.82339.peg.1898	100	hypothetical protein
9	755	684	fig|6666666.685834.peg.755	Methionyl-tRNA synthetase (EC 6.1.1.10)	bi	18	1899	fig|6666666.82339.peg.1899	99.85	Methionyl-tRNA synthetase (EC 6.1.1.10)
9	756	158	fig|6666666.685834.peg.756	hypothetical protein	bi	18	1900	fig|6666666.82339.peg.1900	100	hypothetical protein
9	757	226	fig|6666666.685834.peg.757	Cell wall hydrolyses involved in spore germination	bi	18	1902	fig|6666666.82339.peg.1902	99.11	Cell wall hydrolyses involved in spore germination
9	758	238	fig|6666666.685834.peg.758	tRNA pseudouridine synthase A (EC 4.2.1.70)	bi	18	1903	fig|6666666.82339.peg.1903	99.16	tRNA pseudouridine synthase A (EC 4.2.1.70)
9	759	267	fig|6666666.685834.peg.759	[4Fe-4S] cluster assembly scaffold protein Mrp (=ApbC)	bi	18	1904	fig|6666666.82339.peg.1904	99.62	Scaffold protein for [4Fe-4S] cluster assembly ApbC, MRP-like
9	760	189	fig|6666666.685834.peg.760	Deoxycytidine triphosphate deaminase (EC 3.5.4.13)	bi	18	1905	fig|6666666.82339.peg.1905	100	Deoxycytidine triphosphate deaminase (EC 3.5.4.13)
9	761	662	fig|6666666.685834.peg.761	Phospholipase/lecithinase/hemolysin	bi	18	1906	fig|6666666.82339.peg.1906	95.16	Phospholipase/lecithinase/hemolysin
9	762	259	fig|6666666.685834.peg.762	Phosphoribosylglycinamide formyltransferase (EC 2.1.2.2)	bi	18	1907	fig|6666666.82339.peg.1907	99.61	Phosphoribosylglycinamide formyltransferase (EC 2.1.2.2)
9	763	361	fig|6666666.685834.peg.763	Phosphoribosylformylglycinamidine cyclo-ligase (EC 6.3.3.1)	bi	18	1908	fig|6666666.82339.peg.1908	99.72	Phosphoribosylformylglycinamidine cyclo-ligase (EC 6.3.3.1)
9	764	370	fig|6666666.685834.peg.764	Putative permease often clustered with de novo purine synthesis	bi	18	1909	fig|6666666.82339.peg.1909	100	Putative permease often clustered with de novo purine synthesis
9	765	231	fig|6666666.685834.peg.765	DnaA inactivator Hda (shorter homolog of DnaA)	bi	18	1910	fig|6666666.82339.peg.1910	100	Chromosomal replication initiator protein DnaA
9	766	158	fig|6666666.685834.peg.766	FIG00954263: hypothetical protein	bi	18	1911	fig|6666666.82339.peg.1911	99.32	FIG00954263: hypothetical protein
9	767	380	fig|6666666.685834.peg.767	hypothetical protein	-				0
9	768	145	fig|6666666.685834.peg.768	UPF0047 protein YjbQ	bi	18	1913	fig|6666666.82339.peg.1913	97.2	FIG004064: hypothetical protein
9	769	303	fig|6666666.685834.peg.769	hypothetical protein	bi	18	1914	fig|6666666.82339.peg.1914	100	Transcriptional regulator, LysR family
9	770	674	fig|6666666.685834.peg.770	hypothetical protein	bi	18	1916	fig|6666666.82339.peg.1916	98.51	putative IRON-REGULATED OUTER MEMBRANE PROTEIN
9	771	154	fig|6666666.685834.peg.771	Hypothetical flavoprotein YqcA (clustered with tRNA pseudouridine synthase C)	bi	18	1917	fig|6666666.82339.peg.1917	100	Hypothetical flavoprotein YqcA (clustered with tRNA pseudouridine synthase C)
9	772	139	fig|6666666.685834.peg.772	hypothetical protein	bi	18	1918	fig|6666666.82339.peg.1918	100	hypothetical protein
9	773	471	fig|6666666.685834.peg.773	Pyrimidine/purine nucleotide 5'-monophosphate nucleosidase PpnN (EC 3.2.2.4) (EC 3.2.2.10)	bi	18	1919	fig|6666666.82339.peg.1919	100	Decarboxylase family protein
9	774	100	fig|6666666.685834.peg.774	hypothetical protein	bi	18	1920	fig|6666666.82339.peg.1920	100	hypothetical protein
9	775	314	fig|6666666.685834.peg.775	Transcriptional regulator, LysR family	bi	18	1921	fig|6666666.82339.peg.1921	99.68	Transcriptional regulator, LysR family
9	776	577	fig|6666666.685834.peg.776	Acetyl-CoA hydrolase	bi	18	1922	fig|6666666.82339.peg.1922	96.85	Acetyl-CoA hydrolase
9	777	110	fig|6666666.685834.peg.777	hypothetical protein	bi	18	1923	fig|6666666.82339.peg.1923	97.78	hypothetical protein
9	778	830	fig|6666666.685834.peg.778	Uncharacterized lipoprotein YjbH	bi	18	1924	fig|6666666.82339.peg.1924	96.16	YjbH outer membrane lipoprotein
9	779	299	fig|6666666.685834.peg.779	hypothetical protein	bi	18	1925	fig|6666666.82339.peg.1925	93.07	hypothetical protein
9	780	263	fig|6666666.685834.peg.780	hypothetical protein	bi	18	1926	fig|6666666.82339.peg.1926	98.47	hypothetical protein
9	781	144	fig|6666666.685834.peg.781	Flagellar hook-length control protein FliK	bi	18	1927	fig|6666666.82339.peg.1927	96.55	hypothetical protein
9	782	42	fig|6666666.685834.peg.782	hypothetical protein	bi	18	1928	fig|6666666.82339.peg.1928	97.56	hypothetical protein
9	783	400	fig|6666666.685834.peg.783	Putative polysaccharide export protein YccZ precursor	bi	18	1929	fig|6666666.82339.peg.1929	99.5	Polysaccharide export lipoprotein Wza
9	784	788	fig|6666666.685834.peg.784	Tyrosine-protein kinase (EC 2.7.10.2)	bi	18	1930	fig|6666666.82339.peg.1930	100	Tyrosine-protein kinase Wzc (EC 2.7.10.2)
9	785	432	fig|6666666.685834.peg.785	UDP-N-acetylgalactosamine-undecaprenyl-phosphate N-acetylgalactosaminephosphotransferase (EC 2.7.8.40)	bi	18	1931	fig|6666666.82339.peg.1931	99.77	Undecaprenyl-phosphate galactosephosphotransferase (EC 2.7.8.6)
9	786	356	fig|6666666.685834.peg.786	hypothetical protein	bi	18	1932	fig|6666666.82339.peg.1932	98.87	hypothetical protein
9	787	469	fig|6666666.685834.peg.787	hypothetical protein	bi	18	1933	fig|6666666.82339.peg.1933	97.86	hypothetical protein
9	788	504	fig|6666666.685834.peg.788	hypothetical protein	bi	18	1934	fig|6666666.82339.peg.1934	96.22	Colanic acid biosysnthesis protein WcaK
9	789	425	fig|6666666.685834.peg.789	hypothetical protein	bi	18	1935	fig|6666666.82339.peg.1935	98.35	Glycosyltransferase (EC 2.4.1.-)
9	790	252	fig|6666666.685834.peg.790	Putative N-acetylgalactosaminyl-diphosphoundecaprenol glucuronosyltransferase	bi	18	1936	fig|6666666.82339.peg.1936	100	Putative N-acetylgalactosaminyl-diphosphoundecaprenol glucuronosyltransferase
9	791	317	fig|6666666.685834.peg.791	hypothetical protein	bi	18	1937	fig|6666666.82339.peg.1937	99.37	Glycosyl transferase, group 2 family protein
9	792	449	fig|6666666.685834.peg.792	UDP-glucose 6-dehydrogenase (EC 1.1.1.22)	bi	53	3142	fig|6666666.82339.peg.3142	98.28	UDP-glucose dehydrogenase (EC 1.1.1.22)
9	793	649	fig|6666666.685834.peg.793	Glutamine--fructose-6-phosphate aminotransferase [isomerizing] (EC 2.6.1.16)	bi	53	3140	fig|6666666.82339.peg.3140	98.47	Glucosamine--fructose-6-phosphate aminotransferase [isomerizing] (EC 2.6.1.16)
9	794	109	fig|6666666.685834.peg.794	hypothetical protein	bi	53	3139	fig|6666666.82339.peg.3139	82.41	hypothetical protein
9	795	254	fig|6666666.685834.peg.795	hypothetical protein	bi	53	3138	fig|6666666.82339.peg.3138	79.84	putative integral membrane protein
9	796	351	fig|6666666.685834.peg.796	hypothetical protein	bi	53	3137	fig|6666666.82339.peg.3137	99.31	COG1887: Putative glycosyl/glycerophosphate transferases involved in teichoic acid biosynthesis TagF/TagB/EpsJ/RodC
9	797	394	fig|6666666.685834.peg.797	Glycosyl transferase, group 1	bi	53	3136	fig|6666666.82339.peg.3136	95.93	Glycosyl transferase, group 1
9	798	373	fig|6666666.685834.peg.798	hypothetical protein	bi	53	3135	fig|6666666.82339.peg.3135	98.39	Glycosyltransferase
9	799	373	fig|6666666.685834.peg.799	Putative polysaccharide export protein YccZ precursor	bi	53	3134	fig|6666666.82339.peg.3134	99.71	Polysaccharide export lipoprotein Wza
9	800	30	fig|6666666.685834.peg.800	hypothetical protein	-				0
9	801	740	fig|6666666.685834.peg.801	Tyrosine-protein kinase (EC 2.7.10.2)	bi	53	3133	fig|6666666.82339.peg.3133	99.05	Tyrosine-protein kinase Wzc (EC 2.7.10.2)
9	802	437	fig|6666666.685834.peg.802	UDP-N-acetylgalactosamine-undecaprenyl-phosphate N-acetylgalactosaminephosphotransferase (EC 2.7.8.40)	bi	53	3132	fig|6666666.82339.peg.3132	99.77	sugar transferase
9	803	381	fig|6666666.685834.peg.803	Aminotransferase, DegT/DnrJ/EryC1/StrS family	bi	53	3131	fig|6666666.82339.peg.3131	99.47	UDP-4-amino-4-deoxy-L-arabinose--oxoglutarate aminotransferase (EC 2.6.1.-)
9	804	279	fig|6666666.685834.peg.804	hypothetical protein	bi	53	3130	fig|6666666.82339.peg.3130	93.62	hypothetical protein
9	805	490	fig|6666666.685834.peg.805	Lipopolysaccharide biosynthesis protein WzxC	bi	53	3129	fig|6666666.82339.peg.3129	99.8	Lipopolysaccharide biosynthesis protein WzxC
9	806	375	fig|6666666.685834.peg.806	putative glycosyltransferase - possibly involved in cell wall localization and side chain formation of rhamnose-glucose polysaccharide	bi	55	3170	fig|6666666.82339.peg.3170	99.01	putative glycosyltransferase - possibly involved in cell wall localization and side chain formation of rhamnose-glucose polysaccharide
9	807	341	fig|6666666.685834.peg.807	Biotin carboxylase (EC 6.3.4.14)	bi	55	3169	fig|6666666.82339.peg.3169	99.71	Biotin carboxylase (EC 6.3.4.14)
9	808	266	fig|6666666.685834.peg.808	hypothetical protein	bi	55	3168	fig|6666666.82339.peg.3168	97.36	hypothetical protein
9	809	373	fig|6666666.685834.peg.809	hypothetical protein	bi	55	3167	fig|6666666.82339.peg.3167	100	hypothetical protein
9	810	44	fig|6666666.685834.peg.810	hypothetical protein	-				0
9	811	389	fig|6666666.685834.peg.811	Lipid carrier : UDP-N-acetylgalactosaminyltransferase (EC 2.4.1.-) / Alpha-1,3-N-acetylgalactosamine transferase PglA (EC 2.4.1.-); Putative glycosyltransferase	bi	55	3166	fig|6666666.82339.peg.3166	98.97	Lipid carrier : UDP-N-acetylgalactosaminyltransferase (EC 2.4.1.-) / Alpha-1,3-N-acetylgalactosamine transferase PglA (EC 2.4.1.-); Putative glycosyltransferase
9	812	82	fig|6666666.685834.peg.812	hypothetical protein	bi	55	3165	fig|6666666.82339.peg.3165	97.47	hypothetical protein
9	813	369	fig|6666666.685834.peg.813	hypothetical protein	bi	55	3164	fig|6666666.82339.peg.3164	99.4	Glycosyl transferase, group 1
9	814	419	fig|6666666.685834.peg.814	D-amino acid dehydrogenase (EC 1.4.99.6)	bi	55	3163	fig|6666666.82339.peg.3163	98.33	D-amino acid dehydrogenase small subunit (EC 1.4.99.1)
9	815	191	fig|6666666.685834.peg.815	Cation/multidrug efflux pump	bi	55	3162	fig|6666666.82339.peg.3162	97.89	Cation/multidrug efflux pump
9	816	443	fig|6666666.685834.peg.816	Aminotransferase, class III	bi	55	3161	fig|6666666.82339.peg.3161	98.64	Adenosylmethionine-8-amino-7-oxononanoate aminotransferase (EC 2.6.1.62)
9	817	311	fig|6666666.685834.peg.817	Transcriptional regulator, RpiR family	bi	55	3160	fig|6666666.82339.peg.3160	98.26	Transcriptional regulator, RpiR family
9	818	469	fig|6666666.685834.peg.818	Ethanolamine ammonia-lyase heavy chain (EC 4.3.1.7)	bi	55	3159	fig|6666666.82339.peg.3159	98.93	Ethanolamine ammonia-lyase heavy chain (EC 4.3.1.7)
9	819	287	fig|6666666.685834.peg.819	Ethanolamine ammonia-lyase light chain (EC 4.3.1.7)	bi	55	3158	fig|6666666.82339.peg.3158	97.55	Ethanolamine ammonia-lyase light chain (EC 4.3.1.7)
9	820	473	fig|6666666.685834.peg.820	Ethanolamine permease	bi	55	3157	fig|6666666.82339.peg.3157	98.94	Ethanolamine permease
9	821	208	fig|6666666.685834.peg.821	Thiamin-phosphate pyrophosphorylase (EC 2.5.1.3)	bi	55	3156	fig|6666666.82339.peg.3156	97.21	Thiamin-phosphate pyrophosphorylase (EC 2.5.1.3)
9	822	280	fig|6666666.685834.peg.822	Hydroxyethylthiazole kinase (EC 2.7.1.50)	bi	15	1704	fig|6666666.82339.peg.1704	98.57	Hydroxyethylthiazole kinase (EC 2.7.1.50)
9	823	362	fig|6666666.685834.peg.823	Enoyl-CoA hydratase (EC 4.2.1.17)	bi	15	1705	fig|6666666.82339.peg.1705	97.51	DNAse I homologous protein DHP2 (EC 3.1.21.-)
9	824	296	fig|6666666.685834.peg.824	Dienelactone hydrolase family protein	bi	15	1706	fig|6666666.82339.peg.1706	96.61	Dienelactone hydrolase family
9	825	331	fig|6666666.685834.peg.825	Iron(III) dicitrate transport system permease protein FecD (TC 3.A.1.14.1)	bi	15	1707	fig|6666666.82339.peg.1707	98.79	Iron(III) dicitrate transport system permease protein FecD (TC 3.A.1.14.1)
9	826	284	fig|6666666.685834.peg.826	Ferrichrome transport ATP-binding protein FhuC (TC 3.A.1.14.3)	bi	15	1708	fig|6666666.82339.peg.1708	98.94	Ferrichrome transport ATP-binding protein FhuC (TC 3.A.1.14.3)
9	827	408	fig|6666666.685834.peg.827	hypothetical protein	bi	15	1709	fig|6666666.82339.peg.1709	93.41	Putative periplasmic substrate-binding transport protein
9	828	57	fig|6666666.685834.peg.828	hypothetical protein	-				0
9	829	138	fig|6666666.685834.peg.829	hypothetical protein	bi	15	1710	fig|6666666.82339.peg.1710	89.78	hypothetical protein
9	830	123	fig|6666666.685834.peg.830	hypothetical protein	bi	15	1711	fig|6666666.82339.peg.1711	88.43	FIG01031437: hypothetical protein
9	831	365	fig|6666666.685834.peg.831	Perillyl-alcohol dehydrogenase (EC 1.1.1.144)	uni	12	1548	fig|6666666.82339.peg.1548	35.05	S-(hydroxymethyl)glutathione dehydrogenase (EC 1.1.1.284)
9	832	343	fig|6666666.685834.peg.832	Membrane fusion component of MSF-type tripartite multidrug efflux system	bi	15	1712	fig|6666666.82339.peg.1712	97.95	Membrane fusion component of tripartite multidrug resistance system
9	833	531	fig|6666666.685834.peg.833	Inner membrane component of tripartite multidrug resistance system	bi	15	1713	fig|6666666.82339.peg.1713	96.15	Inner membrane component of tripartite multidrug resistance system
9	834	250	fig|6666666.685834.peg.834	hypothetical protein	bi	15	1714	fig|6666666.82339.peg.1714	98.34	Transcriptional regulator, IclR family
9	835	232	fig|6666666.685834.peg.835	Cryptic haloacid dehalogenase 1 (EC 3.8.1.2)	bi	15	1715	fig|6666666.82339.peg.1715	97.4	Cryptic haloacid dehalogenase 1 (EC 3.8.1.2)
9	836	42	fig|6666666.685834.peg.836	hypothetical protein	bi	15	1716	fig|6666666.82339.peg.1716	97.56	hypothetical protein
9	837	82	fig|6666666.685834.peg.837	hypothetical protein	bi	15	1717	fig|6666666.82339.peg.1717	100	hypothetical protein
9	838	172	fig|6666666.685834.peg.838	Glyoxalase family protein	bi	15	1718	fig|6666666.82339.peg.1718	100	Glyoxalase family protein
9	839	292	fig|6666666.685834.peg.839	Transcriptional regulator, LysR family	bi	15	1719	fig|6666666.82339.peg.1719	98.97	Transcriptional regulator, LysR family
9	840	110	fig|6666666.685834.peg.840	hypothetical protein	bi	15	1720	fig|6666666.82339.peg.1720	98.17	hypothetical protein
9	841	328	fig|6666666.685834.peg.841	hypothetical protein	bi	15	1721	fig|6666666.82339.peg.1721	98.96	Transcriptional regulator, LysR family
9	842	159	fig|6666666.685834.peg.842	hypothetical protein	bi	15	1722	fig|6666666.82339.peg.1722	98.1	hypothetical protein
9	843	109	fig|6666666.685834.peg.843	hypothetical protein	bi	15	1723	fig|6666666.82339.peg.1723	97.22	hypothetical protein
9	844	200	fig|6666666.685834.peg.844	hypothetical protein	bi	15	1724	fig|6666666.82339.peg.1724	97.49	FIG00962800: hypothetical protein
9	845	390	fig|6666666.685834.peg.845	Gamma-butyrobetaine,2-oxoglutarate dioxygenase (EC 1.14.11.1)	bi	15	1725	fig|6666666.82339.peg.1725	99.74	Gamma-butyrobetaine,2-oxoglutarate dioxygenase (EC 1.14.11.1)
9	846	142	fig|6666666.685834.peg.846	hypothetical protein	-				0
9	847	204	fig|6666666.685834.peg.847	Tellurium resistance protein TerD	-				0
9	848	244	fig|6666666.685834.peg.848	hypothetical protein	-				0
9	849	293	fig|6666666.685834.peg.849	Citrate lyase beta chain (EC 4.1.3.6)	-				0
9	850	381	fig|6666666.685834.peg.850	putative ATP/GTP-binding protein protein	-				0
9	851	252	fig|6666666.685834.peg.851	orf; Unknown function	-				0
9	852	406	fig|6666666.685834.peg.852	COG0503: Adenine/guanine phosphoribosyltransferases and related PRPP-binding proteins	-				0
9	853	143	fig|6666666.685834.peg.853	hypothetical protein	-				0
9	854	193	fig|6666666.685834.peg.854	Tellurium resistance protein TerD	-				0
9	855	191	fig|6666666.685834.peg.855	Tellurium resistance protein TerD	-				0
9	856	335	fig|6666666.685834.peg.856	Integral membrane protein TerC	-				0
9	857	155	fig|6666666.685834.peg.857	Tellurite resistance protein TerB	-				0
9	858	402	fig|6666666.685834.peg.858	Tellurium resistance protein TerA	-				0
9	859	224	fig|6666666.685834.peg.859	hypothetical protein	-				0
9	860	292	fig|6666666.685834.peg.860	hypothetical protein	-				0
9	861	141	fig|6666666.685834.peg.861	hypothetical protein	-				0
9	862	215	fig|6666666.685834.peg.862	Putative tellurium resistance protein	-				0
9	863	216	fig|6666666.685834.peg.863	FIG01220339: hypothetical protein	-				0
9	864	354	fig|6666666.685834.peg.864	FIG01221168: hypothetical protein	-				0
9	865	702	fig|6666666.685834.peg.865	hypothetical protein	-				0
9	866	499	fig|6666666.685834.peg.866	Putative kinase protein	-				0
9	867	235	fig|6666666.685834.peg.867	hypothetical protein	-				0
9	868	287	fig|6666666.685834.peg.868	hypothetical protein	-				0
9	869	292	fig|6666666.685834.peg.869	hypothetical protein	-				0
9	870	99	fig|6666666.685834.peg.870	hypothetical protein	-				0
9	871	255	fig|6666666.685834.peg.871	hypothetical protein	-				0
9	872	200	fig|6666666.685834.peg.872	hypothetical protein	-				0
9	873	152	fig|6666666.685834.peg.873	hypothetical protein	-				0
9	874	282	fig|6666666.685834.peg.874	hypothetical protein	-				0
9	875	277	fig|6666666.685834.peg.875	hypothetical protein	-				0
9	876	47	fig|6666666.685834.peg.876	hypothetical protein	-				0
9	877	72	fig|6666666.685834.peg.877	hypothetical protein	-				0
9	878	122	fig|6666666.685834.peg.878	hypothetical protein	-				0
9	879	123	fig|6666666.685834.peg.879	transcriptional regulator MvaT, P16 subunit, putative	uni	49	3058	fig|6666666.82339.peg.3058	45	transcriptional regulator MvaT, P16 subunit, putative
9	880	226	fig|6666666.685834.peg.880	hypothetical protein	-				0
9	881	431	fig|6666666.685834.peg.881	Tellurium resistance protein TerD	-				0
9	882	120	fig|6666666.685834.peg.882	hypothetical protein	-				0
9	883	300	fig|6666666.685834.peg.883	hypothetical protein	-				0
9	884	196	fig|6666666.685834.peg.884	hypothetical protein	-				0
9	885	665	fig|6666666.685834.peg.885	TonB-dependent receptor; Outer membrane receptor for ferrienterochelin and colicins	uni	6	980	fig|6666666.82339.peg.980	29.32	Ferrichrome-iron receptor
9	886	228	fig|6666666.685834.peg.886	Uncharacterized SAM-dependent O-methyltransferase	-				0
9	887	284	fig|6666666.685834.peg.887	Heme ABC transporter, ATPase component HmuV	uni	35	2731	fig|6666666.82339.peg.2731	38.7	ABC transporter ATP-binding protein
9	888	351	fig|6666666.685834.peg.888	Iron(III) dicitrate transport system permease protein FecD (TC 3.A.1.14.1)	uni	15	1707	fig|6666666.82339.peg.1707	39.75	Iron(III) dicitrate transport system permease protein FecD (TC 3.A.1.14.1)
9	889	342	fig|6666666.685834.peg.889	hypothetical protein	-				0
9	890	223	fig|6666666.685834.peg.890	Osmoprotectant ABC transporter, permease protein OsmW	uni	1	76	fig|6666666.82339.peg.76	39.9	L-proline glycine betaine binding ABC transporter protein ProX (TC 3.A.1.12.1) / Osmotic adaptation
9	891	394	fig|6666666.685834.peg.891	Osmoprotectant ABC transporter, ATP-binding protein OsmV	uni	1	77	fig|6666666.82339.peg.77	38.84	L-proline glycine betaine ABC transport system permease protein ProV (TC 3.A.1.12.1)
9	892	244	fig|6666666.685834.peg.892	Osmoprotectant ABC transporter, permease protein OsmY	uni	1	76	fig|6666666.82339.peg.76	45.03	L-proline glycine betaine binding ABC transporter protein ProX (TC 3.A.1.12.1) / Osmotic adaptation
9	893	294	fig|6666666.685834.peg.893	Osmoprotectant ABC transporter, substrate-binding protein OsmX	uni	1	76	fig|6666666.82339.peg.76	36.03	L-proline glycine betaine binding ABC transporter protein ProX (TC 3.A.1.12.1) / Osmotic adaptation
9	894	462	fig|6666666.685834.peg.894	MmgE/PrpD	bi	4	742	fig|6666666.82339.peg.742	42.79	MmgE/PrpD family protein
9	895	281	fig|6666666.685834.peg.895	Glutamine amidotransferase chain of NAD synthetase	uni	3	552	fig|6666666.82339.peg.552	31.33	N-carbamoylputrescine amidase (3.5.1.53)
9	896	496	fig|6666666.685834.peg.896	Malonate-semialdehyde dehydrogenase [inositol] (EC 1.2.1.18)	uni	4	656	fig|6666666.82339.peg.656	61.09	Methylmalonate-semialdehyde dehydrogenase (EC 1.2.1.27)
9	897	428	fig|6666666.685834.peg.897	peptidase M24	bi	17	1844	fig|6666666.82339.peg.1844	46.72	Aminopeptidase YpdF (MP-, MA-, MS-, AP-, NP- specific)
9	898	294	fig|6666666.685834.peg.898	hypothetical protein	bi	17	1845	fig|6666666.82339.peg.1845	44.33	arpA protein - Streptomyces griseus
9	899	316	fig|6666666.685834.peg.899	Transcriptional regulator, LysR family	bi	17	1846	fig|6666666.82339.peg.1846	44.28	Chromosome initiation inhibitor
9	900	338	fig|6666666.685834.peg.900	5,10-methylenetetrahydrofolate reductase (EC 1.5.1.20)	uni	34	2689	fig|6666666.82339.peg.2689	23.45	5,10-methylenetetrahydrofolate reductase (EC 1.5.1.20)
9	901	155	fig|6666666.685834.peg.901	5,10-methylenetetrahydrofolate reductase, small subunit (EC 1.5.1.20)	-				0
9	902	252	fig|6666666.685834.peg.902	Ribulose-5-phosphate 4-epimerase and related epimerases and aldolases	uni	6	1013	fig|6666666.82339.peg.1013	41	Ribulose-5-phosphate 4-epimerase and related epimerases and aldolases
9	903	257	fig|6666666.685834.peg.903	Oxidoreductase, short-chain dehydrogenase/reductase family	uni	50	3090	fig|6666666.82339.peg.3090	34.12	3-oxoacyl-[acyl-carrier protein] reductase (EC 1.1.1.100)
9	904	295	fig|6666666.685834.peg.904	3-hydroxyisobutyrate dehydrogenase (EC 1.1.1.31)	uni	1	58	fig|6666666.82339.peg.58	33.68	3-hydroxyisobutyrate dehydrogenase (EC 1.1.1.31)
9	905	357	fig|6666666.685834.peg.905	Glycine betaine/L-proline transport ATP-binding protein ProV (TC 3.A.1.12.1)	bi	4	745	fig|6666666.82339.peg.745	55.23	L-proline glycine betaine ABC transport system permease protein ProV (TC 3.A.1.12.1)
9	906	288	fig|6666666.685834.peg.906	L-proline glycine betaine ABC transport system permease protein ProW (TC 3.A.1.12.1)	uni	11	1436	fig|6666666.82339.peg.1436	46.44	Glycine betaine ABC transport system, permease protein OpuAB
9	907	336	fig|6666666.685834.peg.907	Glycine betaine/L-proline transport substrate-binding protein ProX (TC 3.A.1.12.1)	bi	4	743	fig|6666666.82339.peg.743	25.18	L-proline glycine betaine binding ABC transporter protein ProX (TC 3.A.1.12.1)
9	908	362	fig|6666666.685834.peg.908	hypothetical protein	bi	19	1992	fig|6666666.82339.peg.1992	33.52	Muconolactone isomerase (EC 5.3.3.4),putative
9	909	310	fig|6666666.685834.peg.909	D-3-phosphoglycerate dehydrogenase (EC 1.1.1.95)	uni	21	2085	fig|6666666.82339.peg.2085	39.92	D-3-phosphoglycerate dehydrogenase (EC 1.1.1.95)
9	910	295	fig|6666666.685834.peg.910	hypothetical protein	uni	17	1845	fig|6666666.82339.peg.1845	41.92	arpA protein - Streptomyces griseus
9	911	295	fig|6666666.685834.peg.911	Transcriptional regulator, LysR family	uni	17	1846	fig|6666666.82339.peg.1846	34.71	Chromosome initiation inhibitor
9	912	224	fig|6666666.685834.peg.912	hypothetical protein	uni	34	2680	fig|6666666.82339.peg.2680	29.49	Lactate-responsive regulator LldR in Enterobacteria, GntR family
9	913	63	fig|6666666.685834.peg.913	Transcriptional regulator, LysR family	-				0
9	914	53	fig|6666666.685834.peg.914	RidA/YER057c/UK114 superfamily protein	-				0
9	915	71	fig|6666666.685834.peg.915	hypothetical protein	-				0
9	916	336	fig|6666666.685834.peg.916	Cytochrome d ubiquinol oxidase subunit II (EC 1.10.3.-)	uni	47	3034	fig|6666666.82339.peg.3034	53.75	putative Cytochrome bd2, subunit II
9	917	472	fig|6666666.685834.peg.917	Cytochrome d ubiquinol oxidase subunit I (EC 1.10.3.-)	uni	47	3035	fig|6666666.82339.peg.3035	49.78	putative Cytochrome bd2, subunit I
9	918	474	fig|6666666.685834.peg.918	DNA-binding transcriptional regulator, MocR family / aminotransferase domain	uni	31	2563	fig|6666666.82339.peg.2563	27.97	GntR family transcriptional regulator YdcR @ Transcriptional regulator, GntR family domain
9	919	54	fig|6666666.685834.peg.919	hypothetical protein	-				0
9	920	433	fig|6666666.685834.peg.920	Urea ABC transporter, substrate-binding protein UrtA	-				0
9	921	584	fig|6666666.685834.peg.921	Urea ABC transporter, permease protein UrtB	uni	24	2248	fig|6666666.82339.peg.2248	33.33	High-affinity branched-chain amino acid transport system permease protein LivH (TC 3.A.1.4.1)
9	922	394	fig|6666666.685834.peg.922	Urea ABC transporter, permease protein UrtC	uni	24	2249	fig|6666666.82339.peg.2249	30.28	Branched-chain amino acid transport system permease protein LivM (TC 3.A.1.4.1)
9	923	276	fig|6666666.685834.peg.923	Urea ABC transporter, ATPase protein UrtD	uni	51	3106	fig|6666666.82339.peg.3106	36.9	Branched-chain amino acid transport ATP-binding protein LivG (TC 3.A.1.4.1)
9	924	265	fig|6666666.685834.peg.924	Urea ABC transporter, ATPase protein UrtE	uni	51	3105	fig|6666666.82339.peg.3105	38.7	Branched-chain amino acid transport ATP-binding protein LivF (TC 3.A.1.4.1)
9	925	313	fig|6666666.685834.peg.925	Urease accessory protein UreD	-				0
9	926	101	fig|6666666.685834.peg.926	Urease gamma subunit (EC 3.5.1.5)	-				0
9	927	110	fig|6666666.685834.peg.927	Urease beta subunit (EC 3.5.1.5)	-				0
9	928	568	fig|6666666.685834.peg.928	Urease alpha subunit (EC 3.5.1.5)	-				0
9	929	222	fig|6666666.685834.peg.929	Urease accessory protein UreE	-				0
9	930	234	fig|6666666.685834.peg.930	Urease accessory protein UreF	-				0
9	931	213	fig|6666666.685834.peg.931	Urease accessory protein UreG	-				0
9	932	195	fig|6666666.685834.peg.932	Nickel-binding accessory protein UreJ-HupE	uni	41	2890	fig|6666666.82339.peg.2890	36.08	HupE-UreJ family metal transporter
9	933	419	fig|6666666.685834.peg.933	Zinc-binding GTPase YciC	uni	1	29	fig|6666666.82339.peg.29	22.33	Putative metal chaperone, involved in Zn homeostasis, GTPase of COG0523 family
9	934	286	fig|6666666.685834.peg.934	Zinc ABC transporter, permease protein ZnuB	uni	20	2018	fig|6666666.82339.peg.2018	31.23	Zinc ABC transporter, inner membrane permease protein ZnuB
9	935	301	fig|6666666.685834.peg.935	Zinc ABC transporter, ATP-binding protein ZnuC	uni	17	1831	fig|6666666.82339.peg.1831	34.36	Branched-chain amino acid transport ATP-binding protein LivG (TC 3.A.1.4.1)
9	936	348	fig|6666666.685834.peg.936	Zinc ABC transporter, substrate-binding protein ZnuA	uni	20	2016	fig|6666666.82339.peg.2016	26.���	Zinc ABC transporter, periplasmic-binding protein ZnuA
9	937	143	fig|6666666.685834.peg.937	hypothetical protein	-				0
9	938	300	fig|6666666.685834.peg.938	GTP cyclohydrolase I (EC 3.5.4.16) type 2	-				0
9	939	325	fig|6666666.685834.peg.939	TRAP-type C4-dicarboxylate transport system, periplasmic component	uni	27	2397	fig|6666666.82339.peg.2397	34.14	TRAP-type C4-dicarboxylate transport system, periplasmic component
9	940	210	fig|6666666.685834.peg.940	TRAP-type C4-dicarboxylate transport system, small permease component	-				0
9	941	428	fig|6666666.685834.peg.941	TRAP-type C4-dicarboxylate transport system, large permease component	uni	19	1987	fig|6666666.82339.peg.1987	40.58	TRAP-type C4-dicarboxylate transport system, large permease component
9	942	323	fig|6666666.685834.peg.942	hypothetical protein	-				0
9	943	95	fig|6666666.685834.peg.943	hypothetical protein	-				0
9	944	132	fig|6666666.685834.peg.944	hypothetical protein	uni	15	1721	fig|6666666.82339.peg.1721	30.68	Transcriptional regulator, LysR family
9	945	527	fig|6666666.685834.peg.945	2,5-dioxovalerate dehydrogenase (EC 1.2.1.26)	uni	19	1974	fig|6666666.82339.peg.1974	73.09	Ketoglutarate semialdehyde dehydrogenase (EC 1.2.1.26)
9	946	355	fig|6666666.685834.peg.946	Purine/pyrimidine phosphoribosyl transferase (EC 2.4.2.-)	bi	17	1870	fig|6666666.82339.peg.1870	37.86	L-fuconolactone hydrolase
9	947	312	fig|6666666.685834.peg.947	hypothetical protein	-				0
9	948	351	fig|6666666.685834.peg.948	TRAP-type C4-dicarboxylate transport system, periplasmic component	uni	27	2397	fig|6666666.82339.peg.2397	38.01	TRAP-type C4-dicarboxylate transport system, periplasmic component
9	949	427	fig|6666666.685834.peg.949	TRAP-type C4-dicarboxylate transport system, large permease component	uni	19	1987	fig|6666666.82339.peg.1987	39.4	TRAP-type C4-dicarboxylate transport system, large permease component
9	950	252	fig|6666666.685834.peg.950	TRAP-type C4-dicarboxylate transport system, small permease component	uni	1	90	fig|6666666.82339.peg.90	27.13	TRAP-type C4-dicarboxylate transport system, small permease component
9	951	348	fig|6666666.685834.peg.951	TRAP-type C4-dicarboxylate transport system, periplasmic component	uni	27	2397	fig|6666666.82339.peg.2397	35.61	TRAP-type C4-dicarboxylate transport system, periplasmic component
9	952	342	fig|6666666.685834.peg.952	hypothetical protein	uni	17	1870	fig|6666666.82339.peg.1870	33.12	L-fuconolactone hydrolase
9	953	333	fig|6666666.685834.peg.953	TRAP-type C4-dicarboxylate transport system, periplasmic component	uni	27	2397	fig|6666666.82339.peg.2397	36.12	TRAP-type C4-dicarboxylate transport system, periplasmic component
9	954	338	fig|6666666.685834.peg.954	Uncharacterized protein GguC	-				0
9	955	391	fig|6666666.685834.peg.955	L-lyxonate dehydratase	bi	17	1872	fig|6666666.82339.peg.1872	36.34	Gluconate dehydratase (EC 4.2.1.39)
9	956	343	fig|6666666.685834.peg.956	4-hydroxythreonine-4-phosphate dehydrogenase (EC 1.1.1.262)	uni	24	2227	fig|6666666.82339.peg.2227	35.21	4-hydroxythreonine-4-phosphate dehydrogenase (EC 1.1.1.262)
9	957	243	fig|6666666.685834.peg.957	Transcriptional regulator, GntR family	uni	23	2185	fig|6666666.82339.peg.2185	31.���	Glycolate utilization operon transcriptional activator GlcC
9	958	222	fig|6666666.685834.peg.958	Transcriptional regulator, GntR family	uni	16	1760	fig|6666666.82339.peg.1760	27.ﭢ	Propionate catabolism operon transcriptional regulator of GntR family [predicted]
9	959	383	fig|6666666.685834.peg.959	hypothetical protein	bi	17	1862	fig|6666666.82339.peg.1862	39.05	L-alanine-DL-glutamate epimerase and related enzymes of enolase superfamily
9	960	214	fig|6666666.685834.peg.960	2-dehydro-3-deoxyphosphogalactonate aldolase (EC 4.1.2.21)	uni	5	809	fig|6666666.82339.peg.809	32.34	4-Hydroxy-2-oxoglutarate aldolase (EC 4.1.3.16) @ 2-dehydro-3-deoxyphosphogluconate aldolase (EC 4.1.2.14)
9	961	307	fig|6666666.685834.peg.961	2-dehydro-3-deoxygalactonokinase (EC 2.7.1.58)	-				0
9	962	224	fig|6666666.685834.peg.962	Demethylmenaquinone methyltransferase-like protein	uni	27	2385	fig|6666666.82339.peg.2385	30.59	Demethylmenaquinone methyltransferase
9	963	330	fig|6666666.685834.peg.963	D-3-phosphoglycerate dehydrogenase (EC 1.1.1.95)	uni	21	2085	fig|6666666.82339.peg.2085	32.03	D-3-phosphoglycerate dehydrogenase (EC 1.1.1.95)
9	964	329	fig|6666666.685834.peg.964	TRAP-type C4-dicarboxylate transport system, periplasmic component	uni	27	2397	fig|6666666.82339.peg.2397	38.87	TRAP-type C4-dicarboxylate transport system, periplasmic component
9	965	164	fig|6666666.685834.peg.965	hypothetical protein	uni	1	213	fig|6666666.82339.peg.213	34.86	TRAP-type transport system, small permease component, predicted N-acetylneuraminate transporter
9	966	427	fig|6666666.685834.peg.966	TRAP-type C4-dicarboxylate transport system, large permease component	uni	19	1987	fig|6666666.82339.peg.1987	41.22	TRAP-type C4-dicarboxylate transport system, large permease component
9	967	208	fig|6666666.685834.peg.967	hypothetical protein	uni	5	895	fig|6666666.82339.peg.895	29.28	Putrescine utilization regulator
9	968	36	fig|6666666.685834.peg.968	hypothetical protein	-				0
9	969	127	fig|6666666.685834.peg.969	hypothetical protein	uni	1	99	fig|6666666.82339.peg.99	41.03	putative Taurine dehydrogenase
9	970	459	fig|6666666.685834.peg.970	FAD-dependent oxidoreductase	uni	1	98	fig|6666666.82339.peg.98	53.91	FAD dependent oxidoreductase
9	971	592	fig|6666666.685834.peg.971	High-affinity choline uptake protein BetT	uni	21	2102	fig|6666666.82339.peg.2102	33.9	High-affinity choline uptake protein BetT
9	972	480	fig|6666666.685834.peg.972	Na+/H+ antiporter NhaC	uni	6	931	fig|6666666.82339.peg.931	40.23	Na+/H+ antiporter
9	973	306	fig|6666666.685834.peg.973	aminotransferase, class IV	-				0
9	974	220	fig|6666666.685834.peg.974	hypothetical protein	uni	16	1760	fig|6666666.82339.peg.1760	43.02	Propionate catabolism operon transcriptional regulator of GntR family [predicted]
9	975	577	fig|6666666.685834.peg.975	Pyruvate dehydrogenase (quinone) (EC 1.2.5.1)	uni	62	3248	fig|6666666.82339.peg.3248	24.95	Acetolactate synthase large subunit (EC 2.2.1.6)
9	976	766	fig|6666666.685834.peg.976	Uncharacterized lipoprotein YjbH	uni	18	1924	fig|6666666.82339.peg.1924	60.62	YjbH outer membrane lipoprotein
9	977	317	fig|6666666.685834.peg.977	hypothetical protein	uni	18	1925	fig|6666666.82339.peg.1925	27.57	hypothetical protein
9	978	279	fig|6666666.685834.peg.978	hypothetical protein	uni	18	1926	fig|6666666.82339.peg.1926	27.67	hypothetical protein
9	979	142	fig|6666666.685834.peg.979	Putative tail fiber (ACLAME 4)	-				0
10	980	232	fig|6666666.685834.peg.980	hypothetical protein	-				0
11	981	189	fig|6666666.685834.peg.981	hypothetical protein	-				0
12	982	209	fig|6666666.685834.peg.982	T1SS secreted agglutinin RTX	-				0
13	983	185	fig|6666666.685834.peg.983	hypothetical protein	-				0
14	984	173	fig|6666666.685834.peg.984	RTX toxins and related Ca2+-binding proteins	-				0
15	985	122	fig|6666666.685834.peg.985	hypothetical protein	-				0
16	986	122	fig|6666666.685834.peg.986	T1SS secreted agglutinin RTX	-				0
17	987	116	fig|6666666.685834.peg.987	hypothetical protein	-				0
18	988	267	fig|6666666.685834.peg.988	Sulfate adenylyltransferase subunit 2 (EC 2.7.7.4)	bi	29	2453	fig|6666666.82339.peg.2453	100	Sulfate adenylyltransferase subunit 2 (EC 2.7.7.4)
18	989	484	fig|6666666.685834.peg.989	Sulfate adenylyltransferase subunit 1 (EC 2.7.7.4)	bi	29	2454	fig|6666666.82339.peg.2454	99.17	Sulfate adenylyltransferase subunit 1 (EC 2.7.7.4)
18	990	406	fig|6666666.685834.peg.990	Flavohemoglobin / Nitric oxide dioxygenase (EC 1.14.12.17)	bi	29	2455	fig|6666666.82339.peg.2455	99.26	Flavohemoprotein (Hemoglobin-like protein) (Flavohemoglobin) (Nitric oxide dioxygenase) (EC 1.14.12.17)
18	991	594	fig|6666666.685834.peg.991	Anaerobic nitric oxide reductase transcription regulator NorR	bi	29	2456	fig|6666666.82339.peg.2456	95.45	Response regulator of zinc sigma-54-dependent two-component system
18	992	343	fig|6666666.685834.peg.992	tRNA ho5U(34) carboxymethyltransferase	bi	29	2457	fig|6666666.82339.peg.2457	97.66	tRNA (5-methoxyuridine) 34 synthase
18	993	249	fig|6666666.685834.peg.993	Carboxy-S-adenosyl-L-methionine synthase	bi	29	2458	fig|6666666.82339.peg.2458	100	tRNA (uridine-5-oxyacetic acid methyl ester) 34 synthase
18	994	568	fig|6666666.685834.peg.994	Glucose-6-phosphate isomerase (EC 5.3.1.9)	bi	29	2459	fig|6666666.82339.peg.2459	99.12	Glucose-6-phosphate isomerase (EC 5.3.1.9)
18	995	251	fig|6666666.685834.peg.995	Esterase YqiA	bi	29	2460	fig|6666666.82339.peg.2460	98	Putative esterase, FIGfam005057
18	996	627	fig|6666666.685834.peg.996	DNA topoisomerase IV subunit B (EC 5.99.1.3)	bi	29	2461	fig|6666666.82339.peg.2461	99.2	Topoisomerase IV subunit B (EC 5.99.1.-)
18	997	759	fig|6666666.685834.peg.997	DNA topoisomerase IV subunit A (EC 5.99.1.3)	bi	29	2462	fig|6666666.82339.peg.2462	97.89	Topoisomerase IV subunit A (EC 5.99.1.-)
18	998	404	fig|6666666.685834.peg.998	Phosphoserine phosphatase (EC 3.1.3.3)	bi	29	2463	fig|6666666.82339.peg.2463	96.28	Phosphoserine phosphatase (EC 3.1.3.3)
18	999	83	fig|6666666.685834.peg.999	DNA-binding protein inhibitor Id-2-related protein	bi	29	2464	fig|6666666.82339.peg.2464	98.78	DNA-binding protein inhibitor Id-2-related protein
18	1000	120	fig|6666666.685834.peg.1000	5-carboxymethyl-2-hydroxymuconate delta- isomerase	bi	29	2465	fig|6666666.82339.peg.2465	99.16	5-carboxymethyl-2-hydroxymuconate delta-isomerase (EC 5.3.3.10)
18	1001	389	fig|6666666.685834.peg.1001	Lysine 2,3-aminomutase (EC 5.4.3.2)	bi	29	2466	fig|6666666.82339.peg.2466	86.32	Lysyl-lysine 2,3-aminomutase
18	1002	189	fig|6666666.685834.peg.1002	Translation elongation factor P	bi	29	2467	fig|6666666.82339.peg.2467	98.4	Translation elongation factor P
18	1003	389	fig|6666666.685834.peg.1003	Translation elongation factor P Lys34--(R)-beta-lysine ligase	bi	29	2468	fig|6666666.82339.peg.2468	93.41	Translation elongation factor P Lys34:lysine transferase
18	1004	306	fig|6666666.685834.peg.1004	Phosphatidylserine decarboxylase (EC 4.1.1.65)	bi	29	2469	fig|6666666.82339.peg.2469	95.08	Phosphatidylserine decarboxylase (EC 4.1.1.65)
18	1005	288	fig|6666666.685834.peg.1005	Thiosulfate sulfurtransferase, rhodanese (EC 2.8.1.1)	bi	29	2470	fig|6666666.82339.peg.2470	98.95	Thiosulfate sulfurtransferase, rhodanese (EC 2.8.1.1)
18	1006	43	fig|6666666.685834.peg.1006	hypothetical protein	-				0
18	1007	445	fig|6666666.685834.peg.1007	Xanthine/uracil/thiamine/ascorbate permease family protein	bi	29	2471	fig|6666666.82339.peg.2471	100	Xanthine/uracil/thiamine/ascorbate permease family protein
18	1008	337	fig|6666666.685834.peg.1008	Ribosome small subunit biogenesis RbfA-release protein RsgA	bi	29	2472	fig|6666666.82339.peg.2472	99.7	Ribosome small subunit-stimulated GTPase EngC
18	1009	191	fig|6666666.685834.peg.1009	3'-to-5' oligoribonuclease (orn)	bi	29	2473	fig|6666666.82339.peg.2473	99.47	3'-to-5' oligoribonuclease (orn)
18	1010	382	fig|6666666.685834.peg.1010	Epoxyqueuosine reductase (EC 1.17.99.6) QueG	bi	29	2474	fig|6666666.82339.peg.2474	99.44	Epoxyqueuosine (oQ) reductase QueG
18	1011	602	fig|6666666.685834.peg.1011	NAD(P)H-hydrate epimerase (EC 5.1.99.6) / ADP-dependent (S)-NAD(P)H-hydrate dehydratase (EC 4.2.1.136)	bi	29	2475	fig|6666666.82339.peg.2475	98.67	NAD(P)HX epimerase / NAD(P)HX dehydratase
18	1012	162	fig|6666666.685834.peg.1012	tRNA threonylcarbamoyladenosine biosynthesis protein TsaE	bi	29	2476	fig|6666666.82339.peg.2476	100	TsaE protein, required for threonylcarbamoyladenosine t(6)A37 formation in tRNA
18	1013	495	fig|6666666.685834.peg.1013	N-acetylmuramoyl-L-alanine amidase (EC 3.5.1.28)	bi	29	2477	fig|6666666.82339.peg.2477	100	N-acetylmuramoyl-L-alanine amidase (EC 3.5.1.28)
18	1014	784	fig|6666666.685834.peg.1014	DNA mismatch repair protein MutL	bi	29	2478	fig|6666666.82339.peg.2478	95.7	DNA mismatch repair protein MutL
18	1015	328	fig|6666666.685834.peg.1015	tRNA dimethylallyltransferase (EC 2.5.1.75)	bi	29	2479	fig|6666666.82339.peg.2479	99.36	tRNA dimethylallyltransferase (EC 2.5.1.75)
18	1016	83	fig|6666666.685834.peg.1016	RNA-binding protein Hfq	bi	29	2480	fig|6666666.82339.peg.2480	100	RNA-binding protein Hfq
18	1017	457	fig|6666666.685834.peg.1017	Ribosome LSU-associated GTP-binding protein HflX	bi	29	2481	fig|6666666.82339.peg.2481	99.78	GTP-binding protein HflX
18	1018	407	fig|6666666.685834.peg.1018	HflK protein	bi	29	2482	fig|6666666.82339.peg.2482	100	HflK protein
18	1019	294	fig|6666666.685834.peg.1019	HflC protein	bi	29	2483	fig|6666666.82339.peg.2483	100	HflC protein
18	1020	395	fig|6666666.685834.peg.1020	ATP phosphoribosyltransferase regulatory subunit (EC 2.4.2.17)	bi	29	2484	fig|6666666.82339.peg.2484	99.73	ATP phosphoribosyltransferase regulatory subunit (EC 2.4.2.17)
18	1021	432	fig|6666666.685834.peg.1021	Adenylosuccinate synthetase (EC 6.3.4.4)	bi	29	2485	fig|6666666.82339.peg.2485	100	Adenylosuccinate synthetase (EC 6.3.4.4)
18	1022	169	fig|6666666.685834.peg.1022	Transcriptional regulator, BadM/Rrf2 family	bi	29	2486	fig|6666666.82339.peg.2486	98.21	Iron-sulfur cluster regulator IscR
18	1023	481	fig|6666666.685834.peg.1023	Iron-sulfur cluster assembly protein SufB	bi	29	2487	fig|6666666.82339.peg.2487	99.79	Iron-sulfur cluster assembly protein SufB
18	1024	250	fig|6666666.685834.peg.1024	Iron-sulfur cluster assembly ATPase protein SufC	bi	29	2488	fig|6666666.82339.peg.2488	99.58	Iron-sulfur cluster assembly ATPase protein SufC
18	1025	471	fig|6666666.685834.peg.1025	Iron-sulfur cluster assembly protein SufD	bi	29	2489	fig|6666666.82339.peg.2489	99.57	Iron-sulfur cluster assembly protein SufB
18	1026	415	fig|6666666.685834.peg.1026	Cysteine desulfurase (EC 2.8.1.7) => SufS	bi	29	2490	fig|6666666.82339.peg.2490	99.76	Cysteine desulfurase (EC 2.8.1.7), SufS subfamily
18	1027	192	fig|6666666.685834.peg.1027	PaaD-like protein (DUF59) involved in Fe-S cluster assembly	bi	29	2491	fig|6666666.82339.peg.2491	100	PaaD-like protein (DUF59) involved in Fe-S cluster assembly
18	1028	202	fig|6666666.685834.peg.1028	hypothetical protein	bi	29	2492	fig|6666666.82339.peg.2492	97.51	hypothetical protein
18	1029	328	fig|6666666.685834.peg.1029	SanA protein	bi	29	2493	fig|6666666.82339.peg.2493	89.3	SanA protein
18	1030	153	fig|6666666.685834.peg.1030	hypothetical protein	bi	29	2494	fig|6666666.82339.peg.2494	100	hypothetical protein
18	1031	41	fig|6666666.685834.peg.1031	hypothetical protein	-				0
18	1032	303	fig|6666666.685834.peg.1032	Ribosomal protein S6--L-glutamate ligase	bi	29	2495	fig|6666666.82339.peg.2495	100	Ribosomal protein S6 glutaminyl transferase
18	1033	170	fig|6666666.685834.peg.1033	hypothetical protein	bi	29	2496	fig|6666666.82339.peg.2496	100	hypothetical protein
18	1034	49	fig|6666666.685834.peg.1034	hypothetical protein	-				0
18	1035	379	fig|6666666.685834.peg.1035	hypothetical protein	bi	31	2544	fig|6666666.82339.peg.2544	98.94	hypothetical protein
18	1036	40	fig|6666666.685834.peg.1036	hypothetical protein	-				0
18	1037	265	fig|6666666.685834.peg.1037	Probable amino-acid-binding protein YxeM	bi	31	2545	fig|6666666.82339.peg.2545	100	Amino acid ABC transporter, periplasmic amino acid-binding portion
18	1038	225	fig|6666666.685834.peg.1038	Probable amino-acid permease protein YxeN	bi	31	2546	fig|6666666.82339.peg.2546	100	Amino acid ABC transporter, permease protein
18	1039	255	fig|6666666.685834.peg.1039	Probable amino-acid import ATP-binding protein YxeO	bi	31	2547	fig|6666666.82339.peg.2547	99.61	ABC-type polar amino acid transport system, ATPase component
18	1040	89	fig|6666666.685834.peg.1040	hypothetical protein	bi	31	2548	fig|6666666.82339.peg.2548	100	hypothetical protein
18	1041	663	fig|6666666.685834.peg.1041	Inner membrane protein, KefB/KefC family	bi	31	2549	fig|6666666.82339.peg.2549	99.55	Glutathione-regulated potassium-efflux system protein KefB
18	1042	122	fig|6666666.685834.peg.1042	hypothetical protein	bi	31	2550	fig|6666666.82339.peg.2550	99.17	hypothetical protein
18	1043	167	fig|6666666.685834.peg.1043	hypothetical protein	bi	31	2551	fig|6666666.82339.peg.2551	96.99	hypothetical protein
18	1044	447	fig|6666666.685834.peg.1044	Na(+)-dependent branched-chain amino acid transporter	bi	31	2552	fig|6666666.82339.peg.2552	99.33	Branched-chain amino acid transport system carrier protein
18	1045	426	fig|6666666.685834.peg.1045	hypothetical protein	bi	31	2553	fig|6666666.82339.peg.2553	92.06	hypothetical protein
18	1046	114	fig|6666666.685834.peg.1046	hypothetical protein	bi	31	2554	fig|6666666.82339.peg.2554	99.12	hypothetical protein
18	1047	111	fig|6666666.685834.peg.1047	hypothetical protein	bi	31	2555	fig|6666666.82339.peg.2555	99.09	hypothetical protein
18	1048	111	fig|6666666.685834.peg.1048	hypothetical protein	bi	31	2556	fig|6666666.82339.peg.2556	100	hypothetical protein
18	1049	111	fig|6666666.685834.peg.1049	hypothetical protein	bi	31	2557	fig|6666666.82339.peg.2557	96.36	hypothetical protein
18	1050	89	fig|6666666.685834.peg.1050	hypothetical protein	bi	31	2558	fig|6666666.82339.peg.2558	98.86	hypothetical protein
18	1051	228	fig|6666666.685834.peg.1051	phospholipase/carboxylesterase family protein	bi	31	2560	fig|6666666.82339.peg.2560	98.24	phospholipase/carboxylesterase family protein
18	1052	179	fig|6666666.685834.peg.1052	hypothetical protein	bi	31	2561	fig|6666666.82339.peg.2561	96.52	hypothetical protein
18	1053	292	fig|6666666.685834.peg.1053	Putative acetate efflux pump, MadN	bi	31	2562	fig|6666666.82339.peg.2562	100	Putative acetate efflux pump, MadN
18	1054	577	fig|6666666.685834.peg.1054	hypothetical protein	bi	31	2563	fig|6666666.82339.peg.2563	95.22	GntR family transcriptional regulator YdcR @ Transcriptional regulator, GntR family domain
18	1055	331	fig|6666666.685834.peg.1055	hypothetical protein	bi	31	2564	fig|6666666.82339.peg.2564	97.88	Permease of the drug/metabolite transporter (DMT) superfamily
18	1056	253	fig|6666666.685834.peg.1056	Outer membrane protein W precursor	bi	31	2565	fig|6666666.82339.peg.2565	95.24	Outer membrane protein W precursor
18	1057	198	fig|6666666.685834.peg.1057	Outer membrane protein W precursor	bi	31	2566	fig|6666666.82339.peg.2566	99.49	Outer membrane protein W precursor
18	1058	288	fig|6666666.685834.peg.1058	InaA protein	bi	31	2567	fig|6666666.82339.peg.2567	98.26	InaA protein
18	1059	45	fig|6666666.685834.peg.1059	hypothetical protein	-				0
18	1060	539	fig|6666666.685834.peg.1060	Cytochrome d ubiquinol oxidase subunit I (EC 1.10.3.-)	bi	31	2568	fig|6666666.82339.peg.2568	99.44	Cytochrome d ubiquinol oxidase subunit I (EC 1.10.3.-)
18	1061	378	fig|6666666.685834.peg.1061	Cytochrome d ubiquinol oxidase subunit II (EC 1.10.3.-)	bi	31	2569	fig|6666666.82339.peg.2569	99.2	Cytochrome d ubiquinol oxidase subunit II (EC 1.10.3.-)
18	1062	34	fig|6666666.685834.peg.1062	Cytochrome d ubiquinol oxidase subunit X (EC 1.10.3.-)	bi	31	2570	fig|6666666.82339.peg.2570	100	Cyd operon protein YbgT
18	1063	102	fig|6666666.685834.peg.1063	hypothetical protein	bi	31	2571	fig|6666666.82339.peg.2571	98.53	hypothetical protein
18	1064	379	fig|6666666.685834.peg.1064	Glycosyl transferase, family 2	bi	31	2572	fig|6666666.82339.peg.2572	99.43	glycosyl transferase, family 2
18	1065	145	fig|6666666.685834.peg.1065	hypothetical protein	bi	31	2573	fig|6666666.82339.peg.2573	98.61	hypothetical protein
18	1066	400	fig|6666666.685834.peg.1066	putative integral membrane protein	bi	31	2574	fig|6666666.82339.peg.2574	99	putative integral membrane protein
18	1067	232	fig|6666666.685834.peg.1067	hypothetical protein	bi	31	2575	fig|6666666.82339.peg.2575	97.84	hypothetical protein
18	1068	42	fig|6666666.685834.peg.1068	hypothetical protein	-				0
18	1069	280	fig|6666666.685834.peg.1069	Small-conductance mechanosensitive channel	bi	31	2576	fig|6666666.82339.peg.2576	98.21	Small-conductance mechanosensitive channel
18	1070	624	fig|6666666.685834.peg.1070	hypothetical protein	bi	31	2577	fig|6666666.82339.peg.2577	89.6	Phage protein
18	1071	494	fig|6666666.685834.peg.1071	Proline/sodium symporter PutP (TC 2.A.21.2.1) @ Propionate/sodium symporter	bi	31	2578	fig|6666666.82339.peg.2578	99.59	Proline/sodium symporter PutP (TC 2.A.21.2.1) @ Propionate/sodium symporter
18	1072	1110	fig|6666666.685834.peg.1072	Proline dehydrogenase (EC 1.5.5.2) / Delta-1-pyrroline-5-carboxylate dehydrogenase (EC 1.2.1.88)	bi	31	2579	fig|6666666.82339.peg.2579	98.27	Proline dehydrogenase (EC 1.5.99.8) (Proline oxidase) / Delta-1-pyrroline-5-carboxylate dehydrogenase (EC 1.5.1.12)
18	1073	253	fig|6666666.685834.peg.1073	Transcriptional regulator, AraC family	bi	31	2580	fig|6666666.82339.peg.2580	98.8	Transcriptional regulator, AraC family
18	1074	122	fig|6666666.685834.peg.1074	hypothetical protein	bi	31	2581	fig|6666666.82339.peg.2581	100	hypothetical protein
18	1075	222	fig|6666666.685834.peg.1075	Transcriptional regulator, IclR family	bi	31	2582	fig|6666666.82339.peg.2582	99.55	Transcriptional regulator, IclR family
18	1076	507	fig|6666666.685834.peg.1076	Tripartite tricarboxylate transporter TctA family	bi	31	2583	fig|6666666.82339.peg.2583	100	Tricarboxylate transport membrane protein TctA
18	1077	146	fig|6666666.685834.peg.1077	Tripartite tricarboxylate transporter TctB family	bi	31	2584	fig|6666666.82339.peg.2584	100	Tricarboxylate transport protein TctB
18	1078	329	fig|6666666.685834.peg.1078	Tripartite tricarboxylate transporter TctC family	bi	31	2585	fig|6666666.82339.peg.2585	99.39	Tricarboxylate transport protein TctC
18	1079	539	fig|6666666.685834.peg.1079	Uncharacterized MFS-type transporter	bi	31	2586	fig|6666666.82339.peg.2586	96.38	Transporter, Major facilitator superfamily
18	1080	356	fig|6666666.685834.peg.1080	Tripartite tricarboxylate transporter TctC family	bi	31	2587	fig|6666666.82339.peg.2587	96.9	Tricarboxylate transport protein TctC
18	1081	347	fig|6666666.685834.peg.1081	Adenosine deaminase (EC 3.5.4.4)	bi	31	2589	fig|6666666.82339.peg.2589	99.13	Adenosine deaminase (EC 3.5.4.4)
18	1082	213	fig|6666666.685834.peg.1082	Lysine exporter protein LysE/YggA	bi	23	2204	fig|6666666.82339.peg.2204	98.58	Lysine exporter protein (LYSE/YGGA)
18	1083	333	fig|6666666.685834.peg.1083	TRAP transporter solute receptor, unknown substrate 5	bi	23	2203	fig|6666666.82339.peg.2203	96.39	TRAP transporter solute receptor, unknown substrate 5
18	1084	338	fig|6666666.685834.peg.1084	TRAP transporter solute receptor, unknown substrate 5	bi	23	2202	fig|6666666.82339.peg.2202	95.85	TRAP transporter solute receptor, unknown substrate 5
18	1085	198	fig|6666666.685834.peg.1085	Inner membrane protein YohC	bi	23	2201	fig|6666666.82339.peg.2201	100	protein of unknown function DUF1282
18	1086	319	fig|6666666.685834.peg.1086	Transcriptional regulator, DeoR family	bi	23	2200	fig|6666666.82339.peg.2200	99.69	Transcriptional regulator of mannitol utilization, DeoR family protein
18	1087	448	fig|6666666.685834.peg.1087	Various polyols ABC transporter, substrate-binding protein	bi	23	2199	fig|6666666.82339.peg.2199	99.78	Various polyols ABC transporter, periplasmic substrate-binding protein
18	1088	296	fig|6666666.685834.peg.1088	Various polyols ABC transporter, permease protein 1	bi	23	2198	fig|6666666.82339.peg.2198	100	Various polyols ABC transporter, permease component 1
18	1089	295	fig|6666666.685834.peg.1089	Various polyols ABC transporter, permease protein 2	bi	23	2197	fig|6666666.82339.peg.2197	100	Various polyols ABC transporter, permease component 2
18	1090	416	fig|6666666.685834.peg.1090	Various polyols ABC transporter, ATP-binding protein	bi	23	2196	fig|6666666.82339.peg.2196	99.28	Various polyols ABC transporter, ATP-binding component
18	1091	252	fig|6666666.685834.peg.1091	Hydrolase in polyol utilization gene cluster, haloacid dehalogenase-like family	bi	23	2195	fig|6666666.82339.peg.2195	96.55	Putative phosphatase YieH
18	1092	282	fig|6666666.685834.peg.1092	Galactitol 2-dehydrogenase (EC 1.1.1.16)	bi	23	2194	fig|6666666.82339.peg.2194	97.86	Sorbitol dehydrogenase (EC 1.1.1.14)
18	1093	234	fig|6666666.685834.peg.1093	Uncharacterized sugar kinase	bi	23	2193	fig|6666666.82339.peg.2193	99.57	Uridine kinase family protein
18	1094	506	fig|6666666.685834.peg.1094	Xylulose kinase (EC 2.7.1.17)	bi	23	2192	fig|6666666.82339.peg.2192	96.44	Xylulose kinase (EC 2.7.1.17)
18	1095	343	fig|6666666.685834.peg.1095	L-glyceraldehyde 3-phosphate reductase	bi	23	2191	fig|6666666.82339.peg.2191	99.12	Putative ion-channel protein
18	1096	302	fig|6666666.685834.peg.1096	Transcriptional regulator, LysR family	bi	23	2190	fig|6666666.82339.peg.2190	98.01	Transcriptional regulator, LysR family
18	1097	136	fig|6666666.685834.peg.1097	Hypothetical protein GlcG in glycolate utilization operon	bi	23	2189	fig|6666666.82339.peg.2189	100	Hypothetical protein GlcG in glycolate utilization operon
18	1098	441	fig|6666666.685834.peg.1098	Glycolate dehydrogenase (EC 1.1.99.14), iron-sulfur subunit GlcF	bi	23	2188	fig|6666666.82339.peg.2188	94.67	Glycolate dehydrogenase (EC 1.1.99.14), iron-sulfur subunit GlcF
18	1099	401	fig|6666666.685834.peg.1099	Glycolate dehydrogenase (EC 1.1.99.14), FAD-binding subunit GlcE	bi	23	2187	fig|6666666.82339.peg.2187	97.25	Glycolate dehydrogenase (EC 1.1.99.14), FAD-binding subunit GlcE
18	1100	500	fig|6666666.685834.peg.1100	Glycolate dehydrogenase (EC 1.1.99.14), subunit GlcD	bi	23	2186	fig|6666666.82339.peg.2186	99.4	Glycolate dehydrogenase (EC 1.1.99.14), subunit GlcD
18	1101	272	fig|6666666.685834.peg.1101	Glycolate utilization operon transcriptional activator GlcC	bi	23	2185	fig|6666666.82339.peg.2185	99.26	Glycolate utilization operon transcriptional activator GlcC
18	1102	221	fig|6666666.685834.peg.1102	FIG139438: lipoprotein B	bi	23	2184	fig|6666666.82339.peg.2184	99.48	FIG139438: lipoprotein B
18	1103	476	fig|6666666.685834.peg.1103	D-serine ammonia-lyase (EC 4.3.1.18)	bi	23	2183	fig|6666666.82339.peg.2183	97.47	D-serine dehydratase (EC 4.3.1.18)
18	1104	140	fig|6666666.685834.peg.1104	CBS domain containing membrane protein	bi	23	2182	fig|6666666.82339.peg.2182	99.28	CBS domain protein
18	1105	495	fig|6666666.685834.peg.1105	Dihydrolipoamide dehydrogenase (EC 1.8.1.4)	bi	23	2181	fig|6666666.82339.peg.2181	99.6	Dihydrolipoamide dehydrogenase (EC 1.8.1.4)
18	1106	250	fig|6666666.685834.peg.1106	Hybrid peroxiredoxin hyPrx5 (EC 1.11.1.15)	bi	23	2180	fig|6666666.82339.peg.2180	99.6	Peroxiredoxin family protein/glutaredoxin
18	1107	99	fig|6666666.685834.peg.1107	hypothetical protein	bi	23	2179	fig|6666666.82339.peg.2179	100	hypothetical protein
18	1108	54	fig|6666666.685834.peg.1108	UPF0057 membrane protein YqaE	bi	23	2178	fig|6666666.82339.peg.2178	98.11	Stress induced hydrophobic peptide
18	1109	383	fig|6666666.685834.peg.1109	Spermidine/putrescine import ABC transporter ATP-binding protein PotA (TC 3.A.1.11.1)	bi	23	2177	fig|6666666.82339.peg.2177	99.48	Putrescine transport ATP-binding protein PotA (TC 3.A.1.11.1)
18	1110	379	fig|6666666.685834.peg.1110	Spermidine/putrescine-binding periplasmic protein	bi	23	2176	fig|6666666.82339.peg.2176	99.74	Spermidine/putrescine-binding periplasmic protein
18	1111	434	fig|6666666.685834.peg.1111	Spermidine/putrescine import ABC transporter permease protein PotB (TC 3.A.1.11.1)	bi	23	2175	fig|6666666.82339.peg.2175	99.77	Spermidine Putrescine ABC transporter permease component PotB (TC 3.A.1.11.1)
18	1112	268	fig|6666666.685834.peg.1112	Polyamine ABC transporter, permease protein	bi	23	2174	fig|6666666.82339.peg.2174	99.25	Spermidine Putrescine ABC transporter permease component potC (TC_3.A.1.11.1)
18	1113	716	fig|6666666.685834.peg.1113	hypothetical protein	bi	23	2173	fig|6666666.82339.peg.2173	95.48	Nitrogen regulation protein NtrC
18	1114	385	fig|6666666.685834.peg.1114	Glycerol ABC transporter, ATP-binding protein GlpS	bi	23	2171	fig|6666666.82339.peg.2171	98.9	Various polyols ABC transporter, ATP-binding component
18	1115	405	fig|6666666.685834.peg.1115	Glycerol ABC transporter, ATP-binding protein GlpT	bi	23	2170	fig|6666666.82339.peg.2170	95.63	Glycerol-3-phosphate ABC transporter, ATP-binding protein UgpC (TC 3.A.1.1.3)
18	1116	290	fig|6666666.685834.peg.1116	Glycerol ABC transporter, permease protein GlpP	bi	23	2169	fig|6666666.82339.peg.2169	100	Glycerol-3-phosphate ABC transporter, permease protein UgpA (TC 3.A.1.1.3)
18	1117	267	fig|6666666.685834.peg.1117	Glycerol ABC transporter, permease protein GlpQ	bi	23	2168	fig|6666666.82339.peg.2168	100	Glycerol-3-phosphate ABC transporter, permease protein UgpE (TC 3.A.1.1.3)
18	1118	91	fig|6666666.685834.peg.1118	Glycerol transport-related protein GlpU	bi	23	2167	fig|6666666.82339.peg.2167	100	putative integral membrane protein
18	1119	686	fig|6666666.685834.peg.1119	hypothetical protein	bi	23	2166	fig|6666666.82339.peg.2166	97.51	hypothetical protein
18	1120	60	fig|6666666.685834.peg.1120	hypothetical protein	-				0
18	1121	581	fig|6666666.685834.peg.1121	Glycerol ABC transporter, substrate-binding protein GlpV	bi	23	2165	fig|6666666.82339.peg.2165	99.14	Glycerol-3-phosphate ABC transporter, permease protein UgpA (TC 3.A.1.1.3)
18	1122	965	fig|6666666.685834.peg.1122	Glycine dehydrogenase [decarboxylating] (glycine cleavage system P protein) (EC 1.4.4.2)	bi	23	2164	fig|6666666.82339.peg.2164	99.48	Glycine dehydrogenase [decarboxylating] (glycine cleavage system P protein) (EC 1.4.4.2)
18	1123	131	fig|6666666.685834.peg.1123	Glycine cleavage system H protein	bi	23	2163	fig|6666666.82339.peg.2163	100	Glycine cleavage system H protein
18	1124	456	fig|6666666.685834.peg.1124	Sodium/glycine symporter GlyP	bi	23	2162	fig|6666666.82339.peg.2162	100	Sodium/glycine symporter GlyP
18	1125	378	fig|6666666.685834.peg.1125	Aminomethyltransferase (glycine cleavage system T protein) (EC 2.1.2.10)	bi	23	2160	fig|6666666.82339.peg.2160	99.47	Aminomethyltransferase (glycine cleavage system T protein) (EC 2.1.2.10)
18	1126	69	fig|6666666.685834.peg.1126	Cold shock protein of CSP family	bi	23	2159	fig|6666666.82339.peg.2159	100	Cold shock protein CspG
18	1127	221	fig|6666666.685834.peg.1127	Succinyl-CoA:3-ketoacid-coenzyme A transferase subunit B (EC 2.8.3.5)	bi	23	2158	fig|6666666.82339.peg.2158	100	Succinyl-CoA:3-ketoacid-coenzyme A transferase subunit B (EC 2.8.3.5)
18	1128	234	fig|6666666.685834.peg.1128	Succinyl-CoA:3-ketoacid-coenzyme A transferase subunit A (EC 2.8.3.5)	bi	23	2157	fig|6666666.82339.peg.2157	100	Succinyl-CoA:3-ketoacid-coenzyme A transferase subunit A (EC 2.8.3.5)
18	1129	299	fig|6666666.685834.peg.1129	hypothetical protein	bi	23	2156	fig|6666666.82339.peg.2156	98.99	LysR family transcriptional regulator near succinyl-CoA:3-ketoacid-coenzyme A transferase
18	1130	270	fig|6666666.685834.peg.1130	Alkylated DNA repair protein AlkB	bi	28	2401	fig|6666666.82339.peg.2401	96.28	Alkylated DNA repair protein AlkB
18	1131	184	fig|6666666.685834.peg.1131	putative membrane-associated phospholipid phosphatase, PAP2 superfamily	bi	28	2402	fig|6666666.82339.peg.2402	100	phosphoesterase, PA-phosphatase related
18	1132	386	fig|6666666.685834.peg.1132	Glycosyltransferase	bi	28	2403	fig|6666666.82339.peg.2403	99.74	Glycosyltransferase
18	1133	318	fig|6666666.685834.peg.1133	Peptidase M23B	bi	28	2404	fig|6666666.82339.peg.2404	99.68	Lipoprotein NlpD
18	1134	301	fig|6666666.685834.peg.1134	Probable acyltransferase PA0834	bi	28	2405	fig|6666666.82339.peg.2405	99.67	Acyltransferase family protein
18	1135	430	fig|6666666.685834.peg.1135	Na+/H+ antiporter NhaD type	bi	28	2406	fig|6666666.82339.peg.2406	99.53	Na+/H+ antiporter NhaD type
18	1136	261	fig|6666666.685834.peg.1136	hypothetical protein	bi	28	2407	fig|6666666.82339.peg.2407	100	hypothetical protein
18	1137	300	fig|6666666.685834.peg.1137	Permease of the drug/metabolite transporter (DMT) superfamily	bi	28	2408	fig|6666666.82339.peg.2408	99.33	Permease of the drug/metabolite transporter (DMT) superfamily
18	1138	586	fig|6666666.685834.peg.1138	Inner membrane protein, KefB/KefC family	bi	28	2409	fig|6666666.82339.peg.2409	99.66	Glutathione-regulated potassium-efflux system protein KefB
18	1139	89	fig|6666666.685834.peg.1139	Glutaredoxin 1	bi	28	2410	fig|6666666.82339.peg.2410	100	Glutaredoxin 1
18	1140	351	fig|6666666.685834.peg.1140	UPF0324 inner membrane protein YeiH	bi	28	2411	fig|6666666.82339.peg.2411	99.71	Putative membrane protein YeiH
18	1141	303	fig|6666666.685834.peg.1141	Transcriptional regulator YeiE, LysR family	bi	28	2412	fig|6666666.82339.peg.2412	100	LysR family transcriptional regulator YeiE
18	1142	275	fig|6666666.685834.peg.1142	Hydrolase, alpha/beta fold family	bi	28	2413	fig|6666666.82339.peg.2413	98.18	alpha/beta hydrolase
18	1143	423	fig|6666666.685834.peg.1143	Uncharacterized MFS-type transporter	bi	28	2414	fig|6666666.82339.peg.2414	99.5	Sugar transport protein
18	1144	435	fig|6666666.685834.peg.1144	Hydroxymethylpyrimidine ABC transporter, substrate-binding component	bi	28	2415	fig|6666666.82339.peg.2415	98.39	Hydroxymethylpyrimidine ABC transporter, substrate-binding component
18	1145	256	fig|6666666.685834.peg.1145	Hydroxymethylpyrimidine ABC transporter, transmembrane component	bi	28	2416	fig|6666666.82339.peg.2416	99.61	Hydroxymethylpyrimidine ABC transporter, transmembrane component
18	1146	251	fig|6666666.685834.peg.1146	Hydroxymethylpyrimidine ABC transporter, ATPase component	bi	28	2417	fig|6666666.82339.peg.2417	98.4	Hydroxymethylpyrimidine ABC transporter, ATPase component
18	1147	322	fig|6666666.685834.peg.1147	hypothetical protein	bi	28	2418	fig|6666666.82339.peg.2418	98.99	hypothetical protein
18	1148	570	fig|6666666.685834.peg.1148	K(+)/H(+) antiporter NhaP2	bi	28	2419	fig|6666666.82339.peg.2419	99.3	sodium/hydrogen exchanger
18	1149	375	fig|6666666.685834.peg.1149	hypothetical protein	bi	28	2420	fig|6666666.82339.peg.2420	99.47	Pole remodelling regulatory diguanylate cyclase
18	1150	404	fig|6666666.685834.peg.1150	ATP-dependent RNA helicase VC1407	bi	28	2421	fig|6666666.82339.peg.2421	99	ATP-dependent RNA helicase VC1407
18	1151	43	fig|6666666.685834.peg.1151	hypothetical protein	bi	28	2422	fig|6666666.82339.peg.2422	97.62	hypothetical protein
18	1152	223	fig|6666666.685834.peg.1152	Putative TEGT family carrier/transport protein	bi	28	2423	fig|6666666.82339.peg.2423	99.55	Putative TEGT family carrier/transport protein
18	1153	130	fig|6666666.685834.peg.1153	tRNA 5-methylaminomethyl-2-thiouridine synthase subunit TusD	bi	28	2424	fig|6666666.82339.peg.2424	100	tRNA 5-methylaminomethyl-2-thiouridine synthase TusD
18	1154	137	fig|6666666.685834.peg.1154	tRNA 5-methylaminomethyl-2-thiouridine synthase subunit TusC	bi	28	2425	fig|6666666.82339.peg.2425	97.06	tRNA 5-methylaminomethyl-2-thiouridine synthase TusC
18	1155	97	fig|6666666.685834.peg.1155	tRNA 5-methylaminomethyl-2-thiouridine synthase subunit TusB	bi	28	2426	fig|6666666.82339.peg.2426	100	tRNA 5-methylaminomethyl-2-thiouridine synthase TusB
18	1156	118	fig|6666666.685834.peg.1156	tRNA 2-thiouridine synthesis protein TusE	bi	28	2427	fig|6666666.82339.peg.2427	100	tRNA 2-thiouridine synthesizing protein E (EC 2.8.1.-)
18	1157	243	fig|6666666.685834.peg.1157	FIG007491: hypothetical protein YeeN	bi	28	2428	fig|6666666.82339.peg.2428	99.57	FIG007491: hypothetical protein YeeN
18	1158	229	fig|6666666.685834.peg.1158	hypothetical protein	bi	28	2429	fig|6666666.82339.peg.2429	99.12	putative membrane protein
18	1159	199	fig|6666666.685834.peg.1159	hypothetical protein	bi	28	2430	fig|6666666.82339.peg.2430	100	hypothetical protein
18	1160	132	fig|6666666.685834.peg.1160	hypothetical protein	bi	28	2431	fig|6666666.82339.peg.2431	97.71	hypothetical protein
18	1161	294	fig|6666666.685834.peg.1161	Ferric reductase (1.6.99.14)	bi	28	2432	fig|6666666.82339.peg.2432	98.63	Ferric reductase (1.6.99.14)
18	1162	389	fig|6666666.685834.peg.1162	23S rRNA (adenine(1618)-N(6))-methyltransferase (EC 2.1.1.181)	bi	28	2433	fig|6666666.82339.peg.2433	92.46	Ribosomal RNA large subunit methyltransferase F (EC 2.1.1.51)
18	1163	388	fig|6666666.685834.peg.1163	NADH:flavin oxidoreductases, Old Yellow Enzyme family	bi	28	2439	fig|6666666.82339.peg.2439	97.93	NADH:flavin oxidoreductases, Old Yellow Enzyme family
18	1164	166	fig|6666666.685834.peg.1164	hypothetical protein	bi	28	2440	fig|6666666.82339.peg.2440	93.33	hypothetical protein
18	1165	48	fig|6666666.685834.peg.1165	hypothetical protein	-				0
18	1166	144	fig|6666666.685834.peg.1166	Peroxiredoxin OsmC (EC 1.11.1.15)	bi	28	2441	fig|6666666.82339.peg.2441	100	Osmotically inducible protein C
18	1167	355	fig|6666666.685834.peg.1167	Ribonuclease BN (EC 3.1.-.-)	bi	28	2442	fig|6666666.82339.peg.2442	97.49	Ribonuclease BN (EC 3.1.-.-)
18	1168	317	fig|6666666.685834.peg.1168	Uncharacterized inner membrane protein RarD	bi	28	2443	fig|6666666.82339.peg.2443	98.73	Protein rarD
18	1169	118	fig|6666666.685834.peg.1169	hypothetical protein	bi	28	2444	fig|6666666.82339.peg.2444	92.8	hypothetical protein
18	1170	305	fig|6666666.685834.peg.1170	FIG003879: Predicted amidohydrolase	bi	28	2446	fig|6666666.82339.peg.2446	99.34	FIG003879: Predicted amidohydrolase
18	1171	234	fig|6666666.685834.peg.1171	SSU rRNA pseudouridine(516) synthase (EC 5.4.99.19)	bi	28	2447	fig|6666666.82339.peg.2447	99.57	Ribosomal small subunit pseudouridine synthase A (EC 4.2.1.70)
18	1172	336	fig|6666666.685834.peg.1172	hypothetical protein	bi	28	2448	fig|6666666.82339.peg.2448	84.5	Substrate-binding region of ABC-type glycine betaine transport system
18	1173	441	fig|6666666.685834.peg.1173	Proton/glutamate symporter @ Sodium/glutamate symporter	bi	28	2449	fig|6666666.82339.peg.2449	99.77	Sodium/glutamate symport protein
18	1174	509	fig|6666666.685834.peg.1174	Aspartate racemase (EC 5.1.1.13)	bi	28	2450	fig|6666666.82339.peg.2450	97.83	Aspartate racemase
18	1175	305	fig|6666666.685834.peg.1175	Transcriptional regulator	bi	28	2451	fig|6666666.82339.peg.2451	97.7	Transcriptional regulator
18	1176	118	fig|6666666.685834.peg.1176	hypothetical protein	bi	28	2452	fig|6666666.82339.peg.2452	100	hypothetical protein
18	1177	378	fig|6666666.685834.peg.1177	DNA-cytosine methyltransferase (EC 2.1.1.37)	-				0
18	1178	479	fig|6666666.685834.peg.1178	FIG00640255: hypothetical protein	-				0
18	1179	326	fig|6666666.685834.peg.1179	hypothetical protein	-				0
18	1180	192	fig|6666666.685834.peg.1180	hypothetical protein	-				0
18	1181	176	fig|6666666.685834.peg.1181	NADH-FMN oxidoreductase	bi	50	3083	fig|6666666.82339.peg.3083	91.23	Nitrilotriacetate monooxygenase component B (EC 1.14.13.-)
18	1182	345	fig|6666666.685834.peg.1182	5-methyltetrahydropteroyltriglutamate--homocysteine methyltransferase (EC 2.1.1.14)	bi	50	3084	fig|6666666.82339.peg.3084	99.71	5-methyltetrahydropteroyltriglutamate--homocysteine methyltransferase (EC 2.1.1.14)
18	1183	330	fig|6666666.685834.peg.1183	FIG00919961: hypothetical protein	bi	50	3085	fig|6666666.82339.peg.3085	99.09	FIG00919961: hypothetical protein
18	1184	367	fig|6666666.685834.peg.1184	hypothetical protein	-				0
18	1185	563	fig|6666666.685834.peg.1185	FIG01046712: hypothetical protein	-				0
18	1186	41	fig|6666666.685834.peg.1186	FIG00919961: hypothetical protein	uni	50	3085	fig|6666666.82339.peg.3085	85	FIG00919961: hypothetical protein
18	1187	684	fig|6666666.685834.peg.1187	Transcriptional activator of acetoin dehydrogenase operon AcoR	bi	50	3086	fig|6666666.82339.peg.3086	98.39	Transcriptional activator of acetoin dehydrogenase operon AcoR
18	1188	599	fig|6666666.685834.peg.1188	Flavin-containing monooxygenase	bi	50	3089	fig|6666666.82339.peg.3089	99.16	Flavin-containing monooxygenase
18	1189	259	fig|6666666.685834.peg.1189	Oxidoreductase, short-chain dehydrogenase/reductase family	bi	50	3090	fig|6666666.82339.peg.3090	97.67	3-oxoacyl-[acyl-carrier protein] reductase (EC 1.1.1.100)
18	1190	327	fig|6666666.685834.peg.1190	Carbon starvation induced protein CsiD	-				0
18	1191	399	fig|6666666.685834.peg.1191	L-2-hydroxyglutarate oxidase (EC 1.1.3.15)	uni	1	225	fig|6666666.82339.peg.225	22.99	Malate:quinone oxidoreductase (EC 1.1.5.4)
18	1192	523	fig|6666666.685834.peg.1192	2,5-dioxovalerate dehydrogenase (EC 1.2.1.26)	uni	17	1865	fig|6666666.82339.peg.1865	67.18	Ketoglutarate semialdehyde dehydrogenase (EC 1.2.1.26)
18	1193	447	fig|6666666.685834.peg.1193	FIG00784312: hypothetical protein	-				0
18	1194	565	fig|6666666.685834.peg.1194	putative PAS/PAC sensor protein	uni	10	1380	fig|6666666.82339.peg.1380	49.15	Two-component sensor CbrB: intrcellular carbon:nitrogen balance
18	1195	40	fig|6666666.685834.peg.1195	hypothetical protein	-				0
18	1196	413	fig|6666666.685834.peg.1196	Alcohol dehydrogenase (EC 1.1.1.1)	uni	1	30	fig|6666666.82339.peg.30	21.45	Hypothetical oxidoreductase YqhD (EC 1.1.-.-)
18	1197	185	fig|6666666.685834.peg.1197	hypothetical protein	-				0
18	1198	301	fig|6666666.685834.peg.1198	5-valerolactone hydrolase	-				0
18	1199	228	fig|6666666.685834.peg.1199	CsiR, transcriptional repressor of CsiD	uni	16	1760	fig|6666666.82339.peg.1760	36.67	Propionate catabolism operon transcriptional regulator of GntR family [predicted]
18	1200	53	fig|6666666.685834.peg.1200	hypothetical protein	-				0
18	1201	158	fig|6666666.685834.peg.1201	protein of unknown function DUF306, Meta and HslJ	bi	35	2744	fig|6666666.82339.peg.2744	91.08	protein of unknown function DUF306, Meta and HslJ
18	1202	332	fig|6666666.685834.peg.1202	hypothetical protein	bi	35	2743	fig|6666666.82339.peg.2743	98.19	FIG01041706: hypothetical protein
18	1203	38	fig|6666666.685834.peg.1203	hypothetical protein	bi	35	2742	fig|6666666.82339.peg.2742	91.89	hypothetical protein
18	1204	186	fig|6666666.685834.peg.1204	Taurine dioxygenase	uni	35	2741	fig|6666666.82339.peg.2741	96.97	Taurine dioxygenase (EC 1.14.11.17)
18	1205	161	fig|6666666.685834.peg.1205	Taurine dioxygenase	bi	35	2741	fig|6666666.82339.peg.2741	98.12	Taurine dioxygenase (EC 1.14.11.17)
18	1206	440	fig|6666666.685834.peg.1206	FIG00433932: hypothetical protein	bi	35	2740	fig|6666666.82339.peg.2740	95.67	hypothetical protein
18	1207	114	fig|6666666.685834.peg.1207	protein of unknown function DUF427	bi	35	2739	fig|6666666.82339.peg.2739	92.92	protein of unknown function DUF427
18	1208	256	fig|6666666.685834.peg.1208	hypothetical protein	bi	35	2738	fig|6666666.82339.peg.2738	93.33	hypothetical protein
18	1209	337	fig|6666666.685834.peg.1209	benABC operon transcriptional activator BenR	bi	35	2721	fig|6666666.82339.peg.2721	70.82	Transcriptional regulator, AraC family
18	1210	350	fig|6666666.685834.peg.1210	putative phosphotransferase	bi	35	2720	fig|6666666.82339.peg.2720	75.33	Aminoglycoside phosphotransferase
18	1211	445	fig|6666666.685834.peg.1211	Putative aminotransferase	bi	35	2719	fig|6666666.82339.peg.2719	88.71	putative aminotransferase
18	1212	46	fig|6666666.685834.peg.1212	hypothetical protein	uni	35	2722	fig|6666666.82339.peg.2722	80	short chain dehydrogenase
18	1213	39	fig|6666666.685834.peg.1213	Short-chain dehydrogenase	bi	35	2722	fig|6666666.82339.peg.2722	86.49	short chain dehydrogenase
18	1214	293	fig|6666666.685834.peg.1214	ABC transporter, substrate-binding protein (cluster 8, B12/iron complex)	-				0
18	1215	150	fig|6666666.685834.peg.1215	Arginine/ornithine antiporter ArcD	bi	35	2724	fig|6666666.82339.peg.2724	78.08	Arginine/ornithine antiporter ArcD
18	1216	331	fig|6666666.685834.peg.1216	Nucleoid-associated protein NdpA	bi	35	2718	fig|6666666.82339.peg.2718	96.67	Nucleoid-associated protein NdpA
18	1217	352	fig|6666666.685834.peg.1217	Sucrose repressor, LacI family, Shewanella subfamily	bi	17	1861	fig|6666666.82339.peg.1861	97.44	Sucrose repressor, LacI family, Shewanella subfamily
18	1218	573	fig|6666666.685834.peg.1218	Maltodextrin glucosidase (EC 3.2.1.20)	bi	17	1860	fig|6666666.82339.peg.1860	93.53	Maltodextrin glucosidase (EC 3.2.1.20)
18	1219	435	fig|6666666.685834.peg.1219	Maltodextrin ABC transporter, substrate-binding protein MdxE	bi	17	1859	fig|6666666.82339.peg.1859	99.22	Maltose/maltodextrin ABC transporter, substrate binding periplasmic protein MalE
18	1220	555	fig|6666666.685834.peg.1220	Maltodextrin glucosidase (EC 3.2.1.20)	bi	17	1858	fig|6666666.82339.peg.1858	99.1	Maltodextrin glucosidase (EC 3.2.1.20)
18	1221	550	fig|6666666.685834.peg.1221	Maltodextrin glucosidase (EC 3.2.1.20)	bi	17	1857	fig|6666666.82339.peg.1857	98.91	Maltodextrin glucosidase (EC 3.2.1.20)
18	1222	369	fig|6666666.685834.peg.1222	Maltose/maltodextrin transport ATP-binding protein MalK (EC 3.6.3.19)	bi	17	1856	fig|6666666.82339.peg.1856	99.46	Maltose/maltodextrin transport ATP-binding protein MalK (EC 3.6.3.19)
18	1223	554	fig|6666666.685834.peg.1223	Maltodextrin glucosidase (EC 3.2.1.20)	bi	17	1855	fig|6666666.82339.peg.1855	99.28	Maltodextrin glucosidase (EC 3.2.1.20)
18	1224	286	fig|6666666.685834.peg.1224	Maltodextrin ABC transporter, permease protein MdxG	bi	17	1854	fig|6666666.82339.peg.1854	100	Maltose/maltodextrin ABC transporter, permease protein MalG
18	1225	325	fig|6666666.685834.peg.1225	Maltodextrin ABC transporter, permease protein MdxF	bi	17	1853	fig|6666666.82339.peg.1853	100	Maltose/maltodextrin ABC transporter, permease protein MalF
18	1226	423	fig|6666666.685834.peg.1226	Maltodextrin ABC transporter, substrate-binding protein MdxE	bi	17	1852	fig|6666666.82339.peg.1852	98.35
18	1227	514	fig|6666666.685834.peg.1227	Sucrose outer membrane porin	bi	17	1851	fig|6666666.82339.peg.1851	99.4	Maltoporin (maltose/maltodextrin high-affinity receptor, phage lambda receptor protein)
18	1228	65	fig|6666666.685834.peg.1228	UPF0337 protein YjbJ	-				0
18	1229	344	fig|6666666.685834.peg.1229	hypothetical protein	uni	41	2897	fig|6666666.82339.peg.2897	26.37	Transcriptional regulator, LacI family
18	1230	412	fig|6666666.685834.peg.1230	Myo-inositol 2-dehydrogenase (EC 1.1.1.18)	uni	16	1804	fig|6666666.82339.peg.1804	29.35	Uncharacterized oxidoreductase ydgJ (EC 1.-.-.-)
18	1231	576	fig|6666666.685834.peg.1231	Dehydratase, IlvD/Edd family	uni	1	206	fig|6666666.82339.peg.206	29.64	Phosphogluconate dehydratase (EC 4.2.1.12)
18	1232	319	fig|6666666.685834.peg.1232	gluconolactonase family protein	-				0
18	1233	261	fig|6666666.685834.peg.1233	2,4-dihydroxyhept-2-ene-1,7-dioic acid aldolase (EC 4.1.2.n4)	-				0
18	1234	255	fig|6666666.685834.peg.1234	3-oxoacyl-[acyl-carrier protein] reductase (EC 1.1.1.100)	uni	23	2194	fig|6666666.82339.peg.2194	32.69	Sorbitol dehydrogenase (EC 1.1.1.14)
18	1235	617	fig|6666666.685834.peg.1235	3D-(3,5/4)-trihydroxycyclohexane-1,2-dione hydrolase (EC 3.7.1.22)	uni	27	2379	fig|6666666.82339.peg.2379	24.䥢	Acetolactate synthase large subunit (EC 2.2.1.6)
18	1236	401	fig|6666666.685834.peg.1236	Myo-inositol 2-dehydrogenase (EC 1.1.1.18)	uni	16	1804	fig|6666666.82339.peg.1804	32.65	Uncharacterized oxidoreductase ydgJ (EC 1.-.-.-)
18	1237	303	fig|6666666.685834.peg.1237	Inosose dehydratase (EC 4.2.1.44)	-				0
18	1238	502	fig|6666666.685834.peg.1238	Major myo-inositol transporter IolT	uni	27	2372	fig|6666666.82339.peg.2372	35.64	sugar and carbohydrate transporters
18	1239	132	fig|6666666.685834.peg.1239	hypothetical protein	-				0
18	1240	490	fig|6666666.685834.peg.1240	D-xylose proton-symporter XylE	uni	27	2372	fig|6666666.82339.peg.2372	36.15	sugar and carbohydrate transporters
18	1241	277	fig|6666666.685834.peg.1241	Xylose isomerase domain-containing protein TIM barrel	uni	41	2901	fig|6666666.82339.peg.2901	25.43	Hydroxypyruvate isomerase (EC 5.3.1.22)
18	1242	502	fig|6666666.685834.peg.1242	Malonate-semialdehyde dehydrogenase [inositol] (EC 1.2.1.18)	uni	4	656	fig|6666666.82339.peg.656	61.08	Methylmalonate-semialdehyde dehydrogenase (EC 1.2.1.27)
18	1243	302	fig|6666666.685834.peg.1243	Inosose dehydratase (EC 4.2.1.44)	-				0
18	1244	626	fig|6666666.685834.peg.1244	3D-(3,5/4)-trihydroxycyclohexane-1,2-dione hydrolase (EC 3.7.1.22)	uni	27	2379	fig|6666666.82339.peg.2379	26.���	Acetolactate synthase large subunit (EC 2.2.1.6)
18	1245	664	fig|6666666.685834.peg.1245	5-keto-2-deoxygluconokinase (EC 2.7.1.92) / uncharacterized domain	uni	19	1975	fig|6666666.82339.peg.1975	28.21	2-ketogluconate kinase (EC 2.7.1.13)
18	1246	298	fig|6666666.685834.peg.1246	Inositol transport system ATP-binding protein	uni	11	1409	fig|6666666.82339.peg.1409	32.74	Amino acid ABC transporter, ATP-binding protein
18	1247	373	fig|6666666.685834.peg.1247	Inositol transport system permease protein	-				0
18	1248	331	fig|6666666.685834.peg.1248	Inositol transport system sugar-binding protein	-				0
18	1249	296	fig|6666666.685834.peg.1249	Predicted transcriptional regulator of the myo-inositol catabolic operon	uni	55	3160	fig|6666666.82339.peg.3160	28.77	Transcriptional regulator, RpiR family
18	1250	332	fig|6666666.685834.peg.1250	Myo-inositol 2-dehydrogenase (EC 1.1.1.18)	uni	16	1804	fig|6666666.82339.peg.1804	27.34	Uncharacterized oxidoreductase ydgJ (EC 1.-.-.-)
18	1251	268	fig|6666666.685834.peg.1251	5-deoxy-glucuronate isomerase (EC 5.3.1.30)	-				0
18	1252	43	fig|6666666.685834.peg.1252	hypothetical protein	bi	17	1850	fig|6666666.82339.peg.1850	95.24	hypothetical protein
18	1253	568	fig|6666666.685834.peg.1253	Pantothenate:Na+ symporter (TC 2.A.21.1.1)	bi	17	1849	fig|6666666.82339.peg.1849	99.65	Pantothenate:Na+ symporter (TC 2.A.21.1.1)
18	1254	541	fig|6666666.685834.peg.1254	BCCT transporter	bi	17	1848	fig|6666666.82339.peg.1848	98.89	BCCT transporter
18	1255	537	fig|6666666.685834.peg.1255	BCCT transporter	bi	17	1847	fig|6666666.82339.peg.1847	97.95	BCCT transporter
18	1256	305	fig|6666666.685834.peg.1256	transcriptional regulator, LysR family	bi	17	1843	fig|6666666.82339.peg.1843	99.67	Transcriptional regulator, LysR family
18	1257	320	fig|6666666.685834.peg.1257	3-hydroxyisobutyrate dehydrogenase family protein	bi	17	1842	fig|6666666.82339.peg.1842	99.69	3-hydroxyisobutyrate dehydrogenase (EC 1.1.1.31)
18	1258	478	fig|6666666.685834.peg.1258	Aldehyde dehydrogenase (EC 1.2.1.3)	bi	17	1841	fig|6666666.82339.peg.1841	99.16	Aldehyde dehydrogenase (EC 1.2.1.3)
18	1259	253	fig|6666666.685834.peg.1259	putative IclR family transcriptional regulator	bi	17	1840	fig|6666666.82339.peg.1840	93.65	Transcriptional regulator, IclR family
18	1260	545	fig|6666666.685834.peg.1260	Oxidoreductase, GMC family	bi	17	1839	fig|6666666.82339.peg.1839	98.34	Choline dehydrogenase (EC 1.1.99.1)
18	1261	412	fig|6666666.685834.peg.1261	Muconolactone isomerase (EC 5.3.3.4),putative	bi	17	1838	fig|6666666.82339.peg.1838	98.54	Muconolactone isomerase (EC 5.3.3.4),putative
18	1262	475	fig|6666666.685834.peg.1262	Aldehyde dehydrogenase A (EC 1.2.1.22)	bi	17	1837	fig|6666666.82339.peg.1837	99.79	Aldehyde dehydrogenase A (EC 1.2.1.22)
18	1263	869	fig|6666666.685834.peg.1263	VgrG protein	-				0
18	1264	298	fig|6666666.685834.peg.1264	hypothetical protein	-				0
18	1265	1178	fig|6666666.685834.peg.1265	hypothetical protein	-				0
18	1266	287	fig|6666666.685834.peg.1266	hypothetical protein	-				0
18	1267	288	fig|6666666.685834.peg.1267	hypothetical protein	-				0
18	1268	40	fig|6666666.685834.peg.1268	hypothetical protein	-				0
18	1269	159	fig|6666666.685834.peg.1269	hypothetical protein	-				0
18	1270	250	fig|6666666.685834.peg.1270	FIG00961706: hypothetical protein	-				0
18	1271	176	fig|6666666.685834.peg.1271	T6SS component TssB (ImpB/VipA)	-				0
18	1272	501	fig|6666666.685834.peg.1272	T6SS component TssC (ImpC/VipB)	-				0
18	1273	163	fig|6666666.685834.peg.1273	T6SS lysozyme-like component TssE	-				0
18	1274	612	fig|6666666.685834.peg.1274	T6SS component TssF (ImpG/VasA)	-				0
18	1275	406	fig|6666666.685834.peg.1275	T6SS component TssG (ImpH/VasB)	-				0
18	1276	895	fig|6666666.685834.peg.1276	T6SS AAA+ chaperone ClpV (TssH)	uni	14	1645	fig|6666666.82339.peg.1645	50.83	ATP-dependent Clp protease ATP-binding subunit ClpA
18	1277	203	fig|6666666.685834.peg.1277	hypothetical protein	-				0
18	1278	448	fig|6666666.685834.peg.1278	T6SS component TssK (ImpJ/VasE)	-				0
18	1279	256	fig|6666666.685834.peg.1279	T6SS outer membrane component TssL (ImpK/VasF)	-				0
18	1280	1338	fig|6666666.685834.peg.1280	IcmF-related protein	-				0
18	1281	361	fig|6666666.685834.peg.1281	hypothetical protein	-				0
18	1282	831	fig|6666666.685834.peg.1282	T6SS component TssM (IcmF/VasK)	uni	33	2673	fig|6666666.82339.peg.2673	31.54	Flagellar motor rotation protein MotB
18	1283	182	fig|6666666.685834.peg.1283	T6SS component Hcp	-				0
18	1284	371	fig|6666666.685834.peg.1284	T6SS component TssA (ImpA)	-				0
18	1285	386	fig|6666666.685834.peg.1285	hypothetical protein	-				0
18	1286	867	fig|6666666.685834.peg.1286	VgrG protein	-				0
18	1287	268	fig|6666666.685834.peg.1287	hypothetical protein	-				0
18	1288	265	fig|6666666.685834.peg.1288	hypothetical protein	-				0
18	1289	714	fig|6666666.685834.peg.1289	hypothetical protein	-				0
18	1290	93	fig|6666666.685834.peg.1290	T6SS PAAR-repeat protein	-				0
18	1291	346	fig|6666666.685834.peg.1291	hypothetical protein	-				0
18	1292	93	fig|6666666.685834.peg.1292	T6SS PAAR-repeat protein	-				0
18	1293	138	fig|6666666.685834.peg.1293	VgrG protein	-				0
18	1294	345	fig|6666666.685834.peg.1294	hypothetical protein	-				0
18	1295	295	fig|6666666.685834.peg.1295	hypothetical protein	-				0
18	1296	93	fig|6666666.685834.peg.1296	T6SS PAAR-repeat protein	-				0
18	1297	336	fig|6666666.685834.peg.1297	VgrG protein	-				0
18	1298	261	fig|6666666.685834.peg.1298	hypothetical protein	-				0
18	1299	109	fig|6666666.685834.peg.1299	hypothetical protein	-				0
18	1300	38	fig|6666666.685834.peg.1300	Mobile element protein	-				0
18	1301	308	fig|6666666.685834.peg.1301	serine/threonine kinase	-				0
18	1302	93	fig|6666666.685834.peg.1302	T6SS PAAR-repeat protein	-				0
18	1303	211	fig|6666666.685834.peg.1303	Antibiotic biosynthesis monooxygenase	bi	17	1836	fig|6666666.82339.peg.1836	95.71	Antibiotic biosynthesis monooxygenase
18	1304	238	fig|6666666.685834.peg.1304	Transcriptional regulator, GntR family	bi	17	1833	fig|6666666.82339.peg.1833	98.31	transcriptional regulator
18	1305	349	fig|6666666.685834.peg.1305	2-aminoethylphosphonate ABC transporter substrate-binding protein	bi	17	1832	fig|6666666.82339.peg.1832	98.56	Ferric iron ABC transporter, iron-binding protein
18	1306	408	fig|6666666.685834.peg.1306	2-aminoethylphosphonate ABC transporter ATP-binding protein (TC 3.A.1.9.1)	bi	17	1831	fig|6666666.82339.peg.1831	99.26	Branched-chain amino acid transport ATP-binding protein LivG (TC 3.A.1.4.1)
18	1307	564	fig|6666666.685834.peg.1307	2-aminoethylphosphonate ABC transporter permease protein	bi	17	1830	fig|6666666.82339.peg.1830	99.29	Ferric iron ABC transporter, permease protein
18	1308	380	fig|6666666.685834.peg.1308	2-aminoethylphosphonate:pyruvate aminotransferase (EC 2.6.1.37)	bi	17	1829	fig|6666666.82339.peg.1829	98.42	2-aminoethylphosphonate:pyruvate aminotransferase (EC 2.6.1.37)
18	1309	273	fig|6666666.685834.peg.1309	Phosphonoacetaldehyde hydrolase (EC 3.11.1.1)	bi	17	1828	fig|6666666.82339.peg.1828	99.26	Phosphonoacetaldehyde hydrolase (EC 3.11.1.1)
18	1310	299	fig|6666666.685834.peg.1310	Permease of the drug/metabolite transporter (DMT) superfamily	bi	17	1827	fig|6666666.82339.peg.1827	98.99	Permease of the drug/metabolite transporter (DMT) superfamily
18	1311	494	fig|6666666.685834.peg.1311	Multiple polyol-specific dehydrogenase (EC 1.1.1.-)	bi	17	1826	fig|6666666.82339.peg.1826	99.39	Multiple polyol-specific dehydrogenase (EC 1.1.1.-)
18	1312	587	fig|6666666.685834.peg.1312	Predicted mannitol permease	bi	17	1825	fig|6666666.82339.peg.1825	99.66	Predicted mannitol permease
18	1313	132	fig|6666666.685834.peg.1313	FIG00782751: hypothetical protein	bi	17	1824	fig|6666666.82339.peg.1824	99.24	Probable transmembrane protein
18	1314	365	fig|6666666.685834.peg.1314	Putative ADP-ribosylglycohydrolase	bi	17	1818	fig|6666666.82339.peg.1818	97.53	NrtR-regulated ADP-ribosyl-glycohydrolase DraG
18	1315	115	fig|6666666.685834.peg.1315	hypothetical protein	bi	17	1817	fig|6666666.82339.peg.1817	98.25	hypothetical protein
18	1316	113	fig|6666666.685834.peg.1316	hypothetical protein	uni	17	1817	fig|6666666.82339.peg.1817	73.68	hypothetical protein
18	1317	113	fig|6666666.685834.peg.1317	hypothetical protein	bi	4	761	fig|6666666.82339.peg.761	100	hypothetical protein
18	1318	116	fig|6666666.685834.peg.1318	hypothetical protein	bi	4	760	fig|6666666.82339.peg.760	100	hypothetical protein
18	1319	664	fig|6666666.685834.peg.1319	ABC-type nickel/oligopeptides specific transport system, ATPase component	bi	4	759	fig|6666666.82339.peg.759	93.24	ABC transporter, ATP-binding protein
18	1320	300	fig|6666666.685834.peg.1320	Oligopeptide ABC transporter, permease protein OppC (TC 3.A.1.5.1)	bi	4	758	fig|6666666.82339.peg.758	100	Oligopeptide transport system permease protein OppC (TC 3.A.1.5.1)
18	1321	315	fig|6666666.685834.peg.1321	ABC transporter, permease protein 1 (cluster 5, nickel/peptides/opines)	bi	4	757	fig|6666666.82339.peg.757	99.04	ABC transporter, permease protein
18	1322	426	fig|6666666.685834.peg.1322	hypothetical protein	bi	4	756	fig|6666666.82339.peg.756	96	hypothetical protein
18	1323	500	fig|6666666.685834.peg.1323	hypothetical protein	bi	4	755	fig|6666666.82339.peg.755	99	ABC transporter, substrate binding protein
18	1324	346	fig|6666666.685834.peg.1324	LysR family transcriptional regulator YnfL	bi	4	754	fig|6666666.82339.peg.754	99.69	Transcriptional regulator
18	1325	366	fig|6666666.685834.peg.1325	Gamma-butyrobetaine,2-oxoglutarate dioxygenase	bi	4	753	fig|6666666.82339.peg.753	98.9	Gamma-butyrobetaine,2-oxoglutarate dioxygenase
18	1326	192	fig|6666666.685834.peg.1326	hypothetical protein	bi	4	752	fig|6666666.82339.peg.752	97.91	hypothetical protein
18	1327	301	fig|6666666.685834.peg.1327	Transcriptional regulator, LysR family	bi	4	751	fig|6666666.82339.peg.751	100	Transcriptional regulator, LysR family
18	1328	329	fig|6666666.685834.peg.1328	Zinc-type alcohol dehydrogenase-like protein	bi	4	750	fig|6666666.82339.peg.750	99.39	Bifunctional protein: zinc-containing alcohol dehydrogenase; quinone oxidoreductase ( NADPH:quinone reductase) (EC 1.1.1.-); Similar to arginate lyase
18	1329	270	fig|6666666.685834.peg.1329	Putative oxidoreductase	bi	4	749	fig|6666666.82339.peg.749	99.26	Probable oxidoreductase
18	1330	417	fig|6666666.685834.peg.1330	Methyl-accepting chemotaxis sensor/transducer protein	bi	4	748	fig|6666666.82339.peg.748	98.56	Methyl-accepting chemotaxis protein
18	1331	471	fig|6666666.685834.peg.1331	Amidase family protein SAV_5232	bi	4	734	fig|6666666.82339.peg.734	97.87	Aspartyl-tRNA(Asn) amidotransferase subunit A (EC 6.3.5.6) @ Glutamyl-tRNA(Gln) amidotransferase subunit A (EC 6.3.5.7)
18	1332	509	fig|6666666.685834.peg.1332	Pantothenate:Na+ symporter (TC 2.A.21.1.1)	bi	4	733	fig|6666666.82339.peg.733	99.77	Pantothenate:Na+ symporter (TC 2.A.21.1.1)
18	1333	80	fig|6666666.685834.peg.1333	hypothetical protein	bi	4	732	fig|6666666.82339.peg.732	98.73	hypothetical protein
18	1334	731	fig|6666666.685834.peg.1334	OsmC-like N-terminal domain / Ribosomal protein S12p methylthiotransferase accessory factor YcaO	bi	4	731	fig|6666666.82339.peg.731	99.59	FIG01057284: hypothetical protein
18	1335	314	fig|6666666.685834.peg.1335	Transcriptional regulator, LysR family	bi	4	730	fig|6666666.82339.peg.730	99.67	Transcriptional regulator
18	1336	235	fig|6666666.685834.peg.1336	Oxidoreductase, short-chain dehydrogenase/reductase family	bi	4	729	fig|6666666.82339.peg.729	99.57	Short-chain dehydrogenase/reductase SDR
18	1337	228	fig|6666666.685834.peg.1337	Intracellular protease	bi	4	728	fig|6666666.82339.peg.728	97.8	ThiJ/PfpI family protein
18	1338	51	fig|6666666.685834.peg.1338	hypothetical protein	-				0
18	1339	352	fig|6666666.685834.peg.1339	ABC-type Fe3+-siderophore transport system, periplasmic iron-binding component	bi	4	727	fig|6666666.82339.peg.727	96.87	ABC-type Fe3+-siderophore transport system, periplasmic iron-binding component
18	1340	732	fig|6666666.685834.peg.1340	TonB-dependent siderophore receptor @ Iron siderophore receptor protein	bi	4	726	fig|6666666.82339.peg.726	99.13	TonB-dependent siderophore receptor @ Iron siderophore receptor protein
18	1341	611	fig|6666666.685834.peg.1341	Allophanate hydrolase (EC 3.5.1.54)	bi	4	725	fig|6666666.82339.peg.725	99.02	Allophanate hydrolase (EC 3.5.1.54)
18	1342	1280	fig|6666666.685834.peg.1342	Urea carboxylase (EC 6.3.4.6)	bi	4	724	fig|6666666.82339.peg.724	97.19	Urea carboxylase (EC 6.3.4.6)
18	1343	237	fig|6666666.685834.peg.1343	Urea carboxylase-related aminomethyltransferase	bi	4	723	fig|6666666.82339.peg.723	99.58	Urea carboxylase-related aminomethyltransferase (EC 2.1.2.10)
18	1344	257	fig|6666666.685834.peg.1344	Urea carboxylase-related aminomethyltransferase	bi	4	722	fig|6666666.82339.peg.722	98.05	Urea carboxylase-related aminomethyltransferase (EC 2.1.2.10)
18	1345	289	fig|6666666.685834.peg.1345	Urea carboxylase-related ABC transporter, ATP-binding protein	bi	4	721	fig|6666666.82339.peg.721	95.52	Urea carboxylase-related ABC transporter, ATPase protein
18	1346	275	fig|6666666.685834.peg.1346	Urea carboxylase-related ABC transporter, permease protein	bi	4	720	fig|6666666.82339.peg.720	100	Urea carboxylase-related ABC transporter, permease protein
18	1347	326	fig|6666666.685834.peg.1347	Urea carboxylase-related ABC transporter, substrate-binding protein	bi	4	719	fig|6666666.82339.peg.719	99.08	Urea carboxylase-related ABC transporter, periplasmic substrate-binding protein
18	1348	590	fig|6666666.685834.peg.1348	hypothetical protein	-				0
18	1349	413	fig|6666666.685834.peg.1349	Periplasmic aromatic amino acid aminotransferase beta precursor (EC 2.6.1.57)	bi	4	717	fig|6666666.82339.peg.717	99.27	Periplasmic aromatic amino acid aminotransferase beta precursor (EC 2.6.1.57)
18	1350	138	fig|6666666.685834.peg.1350	GENE II AND X PROTEINS	bi	4	716	fig|6666666.82339.peg.716	97.81	GENE II AND X PROTEINS
18	1351	153	fig|6666666.685834.peg.1351	Putative transmembrane protein	bi	4	715	fig|6666666.82339.peg.715	98.03	Probable transmembrane protein
18	1352	304	fig|6666666.685834.peg.1352	Transcriptional regulator, LysR family	bi	4	714	fig|6666666.82339.peg.714	98.68	Transcriptional regulator, LysR family
18	1353	250	fig|6666666.685834.peg.1353	FIG00971721: hypothetical protein	bi	4	713	fig|6666666.82339.peg.713	98.39	FIG00971721: hypothetical protein
18	1354	263	fig|6666666.685834.peg.1354	hypothetical protein	bi	4	712	fig|6666666.82339.peg.712	99.24	Hypothetical protein in cluster with At3g50560-like gene family
18	1355	107	fig|6666666.685834.peg.1355	hypothetical protein	bi	4	711	fig|6666666.82339.peg.711	100	Quaternary ammonium compound-resistance protein SugE
18	1356	123	fig|6666666.685834.peg.1356	hypothetical protein	bi	4	710	fig|6666666.82339.peg.710	98.36	Quaternary ammonium compound-resistance protein SugE
18	1357	470	fig|6666666.685834.peg.1357	Flavin-containing monooxygenase	bi	4	709	fig|6666666.82339.peg.709	98.72	small molecule metabolism
18	1358	297	fig|6666666.685834.peg.1358	hypothetical protein	bi	4	708	fig|6666666.82339.peg.708	96.22	Sensory box/GGDEF family protein
18	1359	318	fig|6666666.685834.peg.1359	Nitrate/nitrite response regulator protein	bi	4	707	fig|6666666.82339.peg.707	91.64	Nitrate/nitrite response regulator protein
18	1360	425	fig|6666666.685834.peg.1360	hypothetical protein	bi	4	702	fig|6666666.82339.peg.702	94.2	hypothetical protein
18	1361	797	fig|6666666.685834.peg.1361	Aminomethyltransferase	bi	4	701	fig|6666666.82339.peg.701	94.67	Sarcosine oxidase alpha subunit (EC 1.5.3.1)
18	1362	453	fig|6666666.685834.peg.1362	Ammonium transporter	bi	4	700	fig|6666666.82339.peg.700	99.78	Ammonium transporter
18	1363	56	fig|6666666.685834.peg.1363	hypothetical protein	bi	4	699	fig|6666666.82339.peg.699	100	hypothetical protein
18	1364	311	fig|6666666.685834.peg.1364	3',5'-cyclic-nucleotide phosphodiesterase (EC 3.1.4.17)	bi	4	698	fig|6666666.82339.peg.698	99.03	3',5'-cyclic-nucleotide phosphodiesterase (EC 3.1.4.17)
18	1365	219	fig|6666666.685834.peg.1365	hypothetical protein	bi	4	697	fig|6666666.82339.peg.697	96.79	phosphatase-like protein( EC:3.1.3.18 )
18	1366	470	fig|6666666.685834.peg.1366	Flavin-containing monooxygenase	bi	4	696	fig|6666666.82339.peg.696	99.36	small molecule metabolism
18	1367	60	fig|6666666.685834.peg.1367	hypothetical protein	bi	4	695	fig|6666666.82339.peg.695	100	hypothetical protein
18	1368	380	fig|6666666.685834.peg.1368	2,4-dienoyl-CoA reductase [NADPH] (EC 1.3.1.34)	bi	4	694	fig|6666666.82339.peg.694	98.1	Oxidoreductase, FAD/FMN-binding
18	1369	315	fig|6666666.685834.peg.1369	Transcriptional regulator, LysR family	bi	4	693	fig|6666666.82339.peg.693	98.98	Transcriptional regulator, LysR family
18	1370	268	fig|6666666.685834.peg.1370	Maebl	bi	4	692	fig|6666666.82339.peg.692	91.12	Maebl
18	1371	81	fig|6666666.685834.peg.1371	hypothetical protein	bi	4	691	fig|6666666.82339.peg.691	98.75	hypothetical protein
18	1372	282	fig|6666666.685834.peg.1372	Enoyl-CoA hydratase (EC 4.2.1.17)	bi	4	690	fig|6666666.82339.peg.690	99.64	Enoyl-CoA hydratase (EC 4.2.1.17)
18	1373	396	fig|6666666.685834.peg.1373	CBS-domain-containing protein	bi	4	689	fig|6666666.82339.peg.689	98.99	Magnesium and cobalt efflux protein CorC
18	1374	313	fig|6666666.685834.peg.1374	hypothetical protein	bi	4	688	fig|6666666.82339.peg.688	97.03	Transcriptional regulator, AraC family
18	1375	660	fig|6666666.685834.peg.1375	Tripartite tricarboxylate transporter TctA family / Tripartite tricarboxylate transporter TctB family	bi	4	687	fig|6666666.82339.peg.687	100	Tricarboxylate transport membrane protein TctA / Tricarboxylate transport protein TctB
18	1376	378	fig|6666666.685834.peg.1376	Tripartite tricarboxylate transporter TctC family	bi	4	686	fig|6666666.82339.peg.686	99.2	Tricarboxylate transport protein TctC
18	1377	372	fig|6666666.685834.peg.1377	FIG00786362: hypothetical protein	bi	4	685	fig|6666666.82339.peg.685	99.46	FIG00786362: hypothetical protein
18	1378	297	fig|6666666.685834.peg.1378	Transcriptional regulator YbhD, LysR family	bi	4	684	fig|6666666.82339.peg.684	100	LysR family transcriptional regulator YbhD
18	1379	45	fig|6666666.685834.peg.1379	hypothetical protein	-				0
18	1380	616	fig|6666666.685834.peg.1380	Acetylornithine deacetylase/Succinyl-diaminopimelate desuccinylase and related deacylases	bi	4	683	fig|6666666.82339.peg.683	98.37	Acetylornithine deacetylase/Succinyl-diaminopimelate desuccinylase and related deacylases
18	1381	49	fig|6666666.685834.peg.1381	hypothetical protein	-				0
18	1382	483	fig|6666666.685834.peg.1382	Amidase family protein SAV_5232	bi	4	682	fig|6666666.82339.peg.682	96.47	Aspartyl-tRNA(Asn) amidotransferase subunit A (EC 6.3.5.6) @ Glutamyl-tRNA(Gln) amidotransferase subunit A (EC 6.3.5.7)
18	1383	63	fig|6666666.685834.peg.1383	Msr0042 protein	bi	4	681	fig|6666666.82339.peg.681	98.39	hypothetical protein
18	1384	263	fig|6666666.685834.peg.1384	Putative outer membrane or secreted lipoprotein	bi	4	680	fig|6666666.82339.peg.680	98.85	Putative outer membrane or secreted lipoprotein
18	1385	246	fig|6666666.685834.peg.1385	Hydrolase in polyol utilization gene cluster, haloacid dehalogenase-like family	bi	4	679	fig|6666666.82339.peg.679	97.14	probable hydrolase
18	1386	104	fig|6666666.685834.peg.1386	hypothetical protein	bi	4	678	fig|6666666.82339.peg.678	100	hypothetical protein
18	1387	544	fig|6666666.685834.peg.1387	Glycine betaine transporter OpuD	bi	4	677	fig|6666666.82339.peg.677	99.45	High-affinity choline uptake protein BetT
18	1388	344	fig|6666666.685834.peg.1388	Luciferase-like monooxygenase YhbW	bi	4	676	fig|6666666.82339.peg.676	99.42	luciferase-like protein
18	1389	256	fig|6666666.685834.peg.1389	RNA binding S1 domain protein	bi	4	675	fig|6666666.82339.peg.675	96.47	extensin-like protein
18	1390	146	fig|6666666.685834.peg.1390	hypothetical protein	bi	4	674	fig|6666666.82339.peg.674	98.59	hypothetical protein
18	1391	141	fig|6666666.685834.peg.1391	hypothetical protein	bi	4	673	fig|6666666.82339.peg.673	99.29	hypothetical protein
18	1392	242	fig|6666666.685834.peg.1392	Cytochrome oxidase biogenesis protein Sco1/SenC/PrrC, putative copper metallochaperone	bi	4	672	fig|6666666.82339.peg.672	98.34	Cytochrome oxidase biogenesis protein Sco1/SenC/PrrC, putative copper metallochaperone
18	1393	159	fig|6666666.685834.peg.1393	hypothetical protein	bi	4	671	fig|6666666.82339.peg.671	96.84	hypothetical protein
18	1394	509	fig|6666666.685834.peg.1394	Uncharacterized iron-regulated membrane protein; Iron-uptake factor PiuB	bi	4	670	fig|6666666.82339.peg.670	96.06	Uncharacterized iron-regulated membrane protein; Iron-uptake factor PiuB
18	1395	52	fig|6666666.685834.peg.1395	hypothetical protein	-				0
18	1396	379	fig|6666666.685834.peg.1396	Agmatine deiminase (EC 3.5.3.12)	bi	4	668	fig|6666666.82339.peg.668	99.21	Agmatine deiminase (EC 3.5.3.12)
18	1397	449	fig|6666666.685834.peg.1397	Na+/H+ antiporter	bi	4	667	fig|6666666.82339.peg.667	100	Putative symporter in putrescine utilization cluster
18	1398	483	fig|6666666.685834.peg.1398	Omega-amino acid--pyruvate aminotransferase (EC 2.6.1.18)	bi	4	666	fig|6666666.82339.peg.666	99.59	Omega-amino acid--pyruvate aminotransferase (EC 2.6.1.18)
18	1399	419	fig|6666666.685834.peg.1399	Beta-ureidopropionase (EC 3.5.1.6)	bi	4	665	fig|6666666.82339.peg.665	98.09	Beta-ureidopropionase (EC 3.5.1.6)
18	1400	497	fig|6666666.685834.peg.1400	Aldehyde dehydrogenase (EC 1.2.1.3)	bi	4	664	fig|6666666.82339.peg.664	98.19	Aldehyde dehydrogenase (EC 1.2.1.3)
18	1401	281	fig|6666666.685834.peg.1401	Transcriptional regulator, LuxR family	bi	4	663	fig|6666666.82339.peg.663	98.86	transcriptional regulator, LuxR family
18	1402	195	fig|6666666.685834.peg.1402	Modulator of drug activity B	bi	4	662	fig|6666666.82339.peg.662	97.94	Modulator of drug activity B
18	1403	42	fig|6666666.685834.peg.1403	hypothetical protein	bi	4	661	fig|6666666.82339.peg.661	95.12	hypothetical protein
18	1404	429	fig|6666666.685834.peg.1404	Error-prone, lesion bypass DNA polymerase V (UmuC)	bi	4	660	fig|6666666.82339.peg.660	98.83	Error-prone, lesion bypass DNA polymerase V (UmuC)
18	1405	154	fig|6666666.685834.peg.1405	Error-prone repair protein UmuD	bi	4	659	fig|6666666.82339.peg.659	100	Error-prone repair protein UmuD
18	1406	416	fig|6666666.685834.peg.1406	Glutamate carboxypeptidase (EC 3.4.17.11)	bi	4	658	fig|6666666.82339.peg.658	99.25	Glutamate carboxypeptidase (EC 3.4.17.11)
18	1407	104	fig|6666666.685834.peg.1407	YgiN protei involved in menadione metabolism	bi	4	657	fig|6666666.82339.peg.657	100	YgiN protei involved in menadione metabolism
18	1408	497	fig|6666666.685834.peg.1408	Malonate-semialdehyde dehydrogenase [inositol] (EC 1.2.1.18)	bi	4	656	fig|6666666.82339.peg.656	100	Methylmalonate-semialdehyde dehydrogenase (EC 1.2.1.27)
18	1409	450	fig|6666666.685834.peg.1409	Omega-amino acid--pyruvate aminotransferase (EC 2.6.1.18)	bi	4	655	fig|6666666.82339.peg.655	99.78	Omega-amino acid--pyruvate aminotransferase (EC 2.6.1.18)
18	1410	329	fig|6666666.685834.peg.1410	LysR family transcriptional regulator PA0133	bi	4	654	fig|6666666.82339.peg.654	99.37	LysR family transcriptional regulator PA0133
18	1411	356	fig|6666666.685834.peg.1411	hypothetical protein	uni	17	1861	fig|6666666.82339.peg.1861	34.44	Sucrose repressor, LacI family, Shewanella subfamily
18	1412	379	fig|6666666.685834.peg.1412	hypothetical protein	-				0
18	1413	492	fig|6666666.685834.peg.1413	hypothetical protein	uni	27	2389	fig|6666666.82339.peg.2389	25.��	sodium-solute symporter, putative
18	1414	57	fig|6666666.685834.peg.1414	hypothetical protein	-				0
18	1415	143	fig|6666666.685834.peg.1415	Acetyltransferase, GNAT family	-				0
18	1416	246	fig|6666666.685834.peg.1416	Transcriptional regulator, MerR family	uni	11	1432	fig|6666666.82339.peg.1432	28.��	Predicted transcriptional regulator
18	1417	382	fig|6666666.685834.peg.1417	Aminomethyltransferase	uni	4	701	fig|6666666.82339.peg.701	32.71	Sarcosine oxidase alpha subunit (EC 1.5.3.1)
18	1418	445	fig|6666666.685834.peg.1418	Glutamine synthetase type III (EC 6.3.1.2)	uni	34	2713	fig|6666666.82339.peg.2713	31.24	Glutamine synthetase type I (EC 6.3.1.2)
18	1419	306	fig|6666666.685834.peg.1419	Glutamine amidotransferase protein GlxB (EC 2.4.2.-)	uni	2	407	fig|6666666.82339.peg.407	33.33	Glucosamine--fructose-6-phosphate aminotransferase [isomerizing] (EC 2.6.1.16)
18	1420	229	fig|6666666.685834.peg.1420	Glutamate synthase [NADPH] putative GlxC chain (EC 1.4.1.13)	-				0
18	1421	447	fig|6666666.685834.peg.1421	Glutamate synthase [NADPH] large chain (EC 1.4.1.13)	uni	43	2936	fig|6666666.82339.peg.2936	30.99	Ferredoxin-dependent glutamate synthase (EC 1.4.7.1)
18	1422	40	fig|6666666.685834.peg.1422	hypothetical protein	-				0
18	1423	229	fig|6666666.685834.peg.1423	hypothetical protein	-				0
18	1424	315	fig|6666666.685834.peg.1424	Flavodoxin reductases (ferredoxin-NADPH reductases) family 1; Vanillate O-demethylase oxidoreductase (EC 1.14.13.-)	uni	19	1956	fig|6666666.82339.peg.1956	28.36	Flavohemoprotein (Hemoglobin-like protein) (Flavohemoglobin) (Nitric oxide dioxygenase) (EC 1.14.12.17)
18	1425	352	fig|6666666.685834.peg.1425	FIG00986085: hypothetical protein	-				0
18	1426	468	fig|6666666.685834.peg.1426	Ammonium transporter	uni	2	295	fig|6666666.82339.peg.295	62.95	Ammonium transporter
18	1427	282	fig|6666666.685834.peg.1427	Transcriptional regulator, IclR family	uni	1	105	fig|6666666.82339.peg.105	23.46	Transcriptional regulator, IclR family
18	1428	232	fig|6666666.685834.peg.1428	hypothetical protein	-				0
18	1429	1003	fig|6666666.685834.peg.1429	Sarcosine oxidase alpha subunit (EC 1.5.3.1)	uni	8	1188	fig|6666666.82339.peg.1188	34.67	Sarcosine oxidase alpha subunit (EC 1.5.3.1)
18	1430	104	fig|6666666.685834.peg.1430	Sarcosine oxidase delta subunit (EC 1.5.3.1)	uni	8	1189	fig|6666666.82339.peg.1189	43.53	Sarcosine oxidase delta subunit (EC 1.5.3.1)
18	1431	414	fig|6666666.685834.peg.1431	Sarcosine oxidase beta subunit (EC 1.5.3.1)	uni	8	1190	fig|6666666.82339.peg.1190	45.15	Sarcosine oxidase beta subunit (EC 1.5.3.1)
18	1432	316	fig|6666666.685834.peg.1432	Methenyltetrahydrofolate cyclohydrolase (EC 3.5.4.9) / Methylenetetrahydrofolate dehydrogenase (NADP+) (EC 1.5.1.5)	uni	1	39	fig|6666666.82339.peg.39	48.99	Methylenetetrahydrofolate dehydrogenase (NADP+) (EC 1.5.1.5) / Methenyltetrahydrofolate cyclohydrolase (EC 3.5.4.9)
18	1433	293	fig|6666666.685834.peg.1433	Formyltetrahydrofolate deformylase (EC 3.5.1.10)	uni	8	1186	fig|6666666.82339.peg.1186	53.29	Formyltetrahydrofolate deformylase (EC 3.5.1.10)
18	1434	127	fig|6666666.685834.peg.1434	hypothetical protein	-				0
18	1435	316	fig|6666666.685834.peg.1435	ABC transporter, substrate-binding protein (cluster 12, methionine/phosphonates)	uni	5	813	fig|6666666.82339.peg.813	26.���	Phosphonate ABC transporter phosphate-binding periplasmic component (TC 3.A.1.9.1)
18	1436	316	fig|6666666.685834.peg.1436	ABC transporter, substrate-binding protein (cluster 12, methionine/phosphonates)	uni	5	813	fig|6666666.82339.peg.813	24.44	Phosphonate ABC transporter phosphate-binding periplasmic component (TC 3.A.1.9.1)
18	1437	279	fig|6666666.685834.peg.1437	ABC transporter, ATP-binding protein (cluster 12, methionine/phosphonates)	uni	33	2644	fig|6666666.82339.peg.2644	39.02	Methionine ABC transporter ATP-binding protein
18	1438	274	fig|6666666.685834.peg.1438	ABC transporter, permease protein (cluster 12, methionine/phosphonates)	uni	5	815	fig|6666666.82339.peg.815	26.ᥭ	Phosphonate ABC transporter permease protein phnE (TC 3.A.1.9.1)
18	1439	275	fig|6666666.685834.peg.1439	ABC transporter, permease protein (cluster 12, methionine/phosphonates)	uni	5	815	fig|6666666.82339.peg.815	25.48	Phosphonate ABC transporter permease protein phnE (TC 3.A.1.9.1)
18	1440	297	fig|6666666.685834.peg.1440	Transcriptional regulator, LysR family	bi	4	653	fig|6666666.82339.peg.653	99.32	Transcriptional regulator, LysR family
18	1441	97	fig|6666666.685834.peg.1441	hypothetical protein	bi	4	652	fig|6666666.82339.peg.652	98.96	hypothetical protein
18	1442	243	fig|6666666.685834.peg.1442	Glycine betaine/L-proline transport substrate-binding protein ProX (TC 3.A.1.12.1)	bi	4	651	fig|6666666.82339.peg.651	97.52	L-proline glycine betaine binding ABC transporter protein ProX (TC 3.A.1.12.1) / Osmotic adaptation
18	1443	389	fig|6666666.685834.peg.1443	hypothetical protein	bi	4	650	fig|6666666.82339.peg.650	97.94	hypothetical protein
18	1444	338	fig|6666666.685834.peg.1444	Zinc-type alcohol dehydrogenase-like protein	bi	4	649	fig|6666666.82339.peg.649	99.11	Bifunctional protein: zinc-containing alcohol dehydrogenase; quinone oxidoreductase ( NADPH:quinone reductase) (EC 1.1.1.-); Similar to arginate lyase
18	1445	132	fig|6666666.685834.peg.1445	putative dioxygenase	bi	4	648	fig|6666666.82339.peg.648	98.23	hypothetical protein
18	1446	146	fig|6666666.685834.peg.1446	hypothetical protein	bi	4	647	fig|6666666.82339.peg.647	97.93	hypothetical protein
18	1447	143	fig|6666666.685834.peg.1447	Probable transmembrane protein	bi	4	646	fig|6666666.82339.peg.646	98.59	Probable transmembrane protein
18	1448	464	fig|6666666.685834.peg.1448	Asp-tRNAAsn/Glu-tRNAGln amidotransferase A subunit and related amidases	bi	4	645	fig|6666666.82339.peg.645	97.84	Asp-tRNAAsn/Glu-tRNAGln amidotransferase A subunit and related amidases
18	1449	228	fig|6666666.685834.peg.1449	hypothetical protein	bi	4	644	fig|6666666.82339.peg.644	99.56	hypothetical protein
18	1450	427	fig|6666666.685834.peg.1450	TRAP dicarboxylate transporter, DctM subunit, unknown substrate 7	bi	4	643	fig|6666666.82339.peg.643	99.3	TRAP dicarboxylate transporter, DctM subunit, unknown substrate 5
18	1451	202	fig|6666666.685834.peg.1451	TRAP dicarboxylate transporter, DctQ subunit, unknown substrate 7	bi	4	642	fig|6666666.82339.peg.642	99.5	TRAP dicarboxylate transporter, DctQ subunit, unknown substrate 7
18	1452	353	fig|6666666.685834.peg.1452	TRAP transporter solute receptor, unknown substrate 7	bi	4	641	fig|6666666.82339.peg.641	98.86	TRAP transporter solute receptor, unknown substrate 7
18	1453	51	fig|6666666.685834.peg.1453	hypothetical protein	bi	4	640	fig|6666666.82339.peg.640	96	hypothetical protein
18	1454	267	fig|6666666.685834.peg.1454	UPF0317 protein YcsI	bi	4	639	fig|6666666.82339.peg.639	100	hypothetical protein possibly connected to lactam utilization and allophanate hydrolase
18	1455	301	fig|6666666.685834.peg.1455	Transcriptional regulator, LysR family	bi	4	638	fig|6666666.82339.peg.638	99.67	Transcriptional regulator, LysR family
18	1456	62	fig|6666666.685834.peg.1456	hypothetical protein	-				0
18	1457	327	fig|6666666.685834.peg.1457	Transcriptional regulator, LysR family	bi	4	637	fig|6666666.82339.peg.637	99.39	Transcriptional regulator, LysR family
18	1458	343	fig|6666666.685834.peg.1458	TRAP-type transporter, substrate-binding protein	bi	4	636	fig|6666666.82339.peg.636	99.71	TRAP-type C4-dicarboxylate transport system, periplasmic component
18	1459	192	fig|6666666.685834.peg.1459	TRAP-type transport system, small permease component, predicted N-acetylneuraminate transporter	bi	4	635	fig|6666666.82339.peg.635	97.38	TRAP-type C4-dicarboxylate transport system, small permease component
18	1460	426	fig|6666666.685834.peg.1460	TRAP-type transporter, large permease protein	bi	4	634	fig|6666666.82339.peg.634	99.29	TRAP-type C4-dicarboxylate transport system, large permease component
18	1461	254	fig|6666666.685834.peg.1461	D-alanyl-D-alanine dipeptidase	bi	4	633	fig|6666666.82339.peg.633	98.81	D-alanyl-D-alanine dipeptidase (EC 3.4.13.22)
18	1462	426	fig|6666666.685834.peg.1462	Beta-ureidopropionase (EC 3.5.1.6)	bi	4	632	fig|6666666.82339.peg.632	99.29	Beta-ureidopropionase (EC 3.5.1.6)
18	1463	275	fig|6666666.685834.peg.1463	Transcriptional regulator, GntR family	bi	4	631	fig|6666666.82339.peg.631	96.4	Transcriptional regulator, GntR family
18	1464	47	fig|6666666.685834.peg.1464	hypothetical protein	bi	4	630	fig|6666666.82339.peg.630	89.13	hypothetical protein
18	1465	478	fig|6666666.685834.peg.1465	NADH dehydrogenase (EC 1.6.99.3)	bi	4	629	fig|6666666.82339.peg.629	96.88	NADH dehydrogenase (EC 1.6.99.3)
18	1466	407	fig|6666666.685834.peg.1466	L-lactate dehydrogenase	bi	4	628	fig|6666666.82339.peg.628	98.04	L-lactate dehydrogenase (EC 1.1.2.3)
18	1467	612	fig|6666666.685834.peg.1467	FIG00741077: hypothetical protein	bi	4	627	fig|6666666.82339.peg.627	96.24	FIG00741077: hypothetical protein
18	1468	301	fig|6666666.685834.peg.1468	Glutathione synthase/Ribosomal protein S6 modification enzyme (glutaminyl transferase)-like	bi	4	626	fig|6666666.82339.peg.626	98.67	Ribosomal protein S6 glutaminyl transferase
18	1469	398	fig|6666666.685834.peg.1469	Uncharacterized protein Deba_0381	bi	4	625	fig|6666666.82339.peg.625	96.47	HPr kinase
18	1470	331	fig|6666666.685834.peg.1470	hypothetical protein	bi	4	624	fig|6666666.82339.peg.624	99.7	Phosphohistidine phosphatase SixA
18	1471	247	fig|6666666.685834.peg.1471	hypothetical protein	bi	4	623	fig|6666666.82339.peg.623	97.05	hypothetical protein
18	1472	431	fig|6666666.685834.peg.1472	FIG00741795: hypothetical protein	bi	4	621	fig|6666666.82339.peg.621	99.77	FIG00741795: hypothetical protein
18	1473	94	fig|6666666.685834.peg.1473	hypothetical protein	bi	6	1018	fig|6666666.82339.peg.1018	100	hypothetical protein
18	1474	332	fig|6666666.685834.peg.1474	Class A beta-lactamase (EC 3.5.2.6)	bi	6	1017	fig|6666666.82339.peg.1017	92.45	Beta-lactamase (EC 3.5.2.6)
18	1475	369	fig|6666666.685834.peg.1475	NADH:flavin oxidoreductases, Old Yellow Enzyme family	bi	6	1016	fig|6666666.82339.peg.1016	98.91	FMN oxidoreductase
18	1476	319	fig|6666666.685834.peg.1476	D-3-phosphoglycerate dehydrogenase (EC 1.1.1.95)	bi	6	1014	fig|6666666.82339.peg.1014	95.91	D-3-phosphoglycerate dehydrogenase (EC 1.1.1.95)
18	1477	250	fig|6666666.685834.peg.1477	Ribulose-5-phosphate 4-epimerase and related epimerases and aldolases	bi	6	1013	fig|6666666.82339.peg.1013	99.6	Ribulose-5-phosphate 4-epimerase and related epimerases and aldolases
18	1478	225	fig|6666666.685834.peg.1478	Transcriptional regulator, AcrR family	bi	6	1012	fig|6666666.82339.peg.1012	98.66	Transcriptional regulator, TetR family
18	1479	395	fig|6666666.685834.peg.1479	Aspartate aminotransferase (EC 2.6.1.1)	bi	6	1011	fig|6666666.82339.peg.1011	98.98	Aspartate aminotransferase (EC 2.6.1.1)
18	1480	73	fig|6666666.685834.peg.1480	hypothetical protein	bi	6	1010	fig|6666666.82339.peg.1010	98.61	hypothetical protein
18	1481	302	fig|6666666.685834.peg.1481	Transcriptional regulator	bi	6	1009	fig|6666666.82339.peg.1009	100	Transcriptional regulator
18	1482	38	fig|6666666.685834.peg.1482	hypothetical protein	-				0
18	1483	338	fig|6666666.685834.peg.1483	D-cysteine desulfhydrase (EC 4.4.1.15)	bi	6	1008	fig|6666666.82339.peg.1008	99.37	pyridoxal phosphate-dependent deaminase, putative
18	1484	439	fig|6666666.685834.peg.1484	putative histidinol dehydrogenase (but probably not)	bi	6	1006	fig|6666666.82339.peg.1006	99.09	Histidinol dehydrogenase (EC 1.1.1.23)
18	1485	403	fig|6666666.685834.peg.1485	Aminotransferase, DegT/DnrJ/EryC1/StrS family	bi	6	1005	fig|6666666.82339.peg.1005	99.5	Aminotransferase, DegT/DnrJ/EryC1/StrS family
18	1486	327	fig|6666666.685834.peg.1486	TRAP-type C4-dicarboxylate transport system, periplasmic component	bi	6	1004	fig|6666666.82339.peg.1004	99.69	TRAP-type C4-dicarboxylate transport system, periplasmic component
18	1487	186	fig|6666666.685834.peg.1487	hypothetical protein	bi	6	1003	fig|6666666.82339.peg.1003	99.46	TRAP-type C4-dicarboxylate transport system, small permease component
18	1488	427	fig|6666666.685834.peg.1488	TRAP-type C4-dicarboxylate transport system, large permease component	bi	6	1002	fig|6666666.82339.peg.1002	100	TRAP-type C4-dicarboxylate transport system, large permease component
18	1489	240	fig|6666666.685834.peg.1489	Aspartate racemase (EC 5.1.1.13)	bi	6	1001	fig|6666666.82339.peg.1001	99.58	Aspartate racemase (EC 5.1.1.13)
18	1490	293	fig|6666666.685834.peg.1490	Transcriptional regulator, AraC family	bi	6	1000	fig|6666666.82339.peg.1000	99.26	Transcriptional regulator, AraC family
18	1491	415	fig|6666666.685834.peg.1491	hypothetical protein	bi	6	999	fig|6666666.82339.peg.999	97.47	hypothetical protein
18	1492	637	fig|6666666.685834.peg.1492	2',3'-cyclic-nucleotide 2'-phosphodiesterase (EC 3.1.4.16) / 3'-nucleotidase (EC 3.1.3.6)	bi	6	998	fig|6666666.82339.peg.998	97.8	2',3'-cyclic-nucleotide 2'-phosphodiesterase (EC 3.1.4.16)
18	1493	102	fig|6666666.685834.peg.1493	hypothetical protein	bi	6	997	fig|6666666.82339.peg.997	99.01	hypothetical protein
18	1494	281	fig|6666666.685834.peg.1494	2-hydroxymuconic semialdehyde hydrolase (EC 3.7.1.9)	bi	6	996	fig|6666666.82339.peg.996	100	2-hydroxymuconic semialdehyde hydrolase (EC 3.7.1.9)
18	1495	233	fig|6666666.685834.peg.1495	Acetyltransferase, GNAT family	bi	6	995	fig|6666666.82339.peg.995	97.41	Acetyltransferase, GNAT family
18	1496	509	fig|6666666.685834.peg.1496	ABC transporter, substrate-binding protein (cluster 5, nickel/peptides/opines)	bi	6	994	fig|6666666.82339.peg.994	99.41	Oligopeptide ABC transporter, periplasmic oligopeptide-binding protein OppA (TC 3.A.1.5.1)
18	1497	309	fig|6666666.685834.peg.1497	ABC transporter, permease protein 1 (cluster 5, nickel/peptides/opines)	bi	6	993	fig|6666666.82339.peg.993	99.68	ABC transporter, permease protein
18	1498	306	fig|6666666.685834.peg.1498	ABC transporter, permease protein 2 (cluster 5, nickel/peptides/opines)	bi	6	992	fig|6666666.82339.peg.992	99.67	Dipeptide transport system permease protein DppC (TC 3.A.1.5.2)
18	1499	506	fig|6666666.685834.peg.1499	ABC transporter, ATP-binding protein (cluster 5, nickel/peptides/opines) / ABC transporter, ATP-binding protein (cluster 5, nickel/peptides/opines)	bi	6	991	fig|6666666.82339.peg.991	97.03	ABC transporter, ATP-binding protein
18	1500	180	fig|6666666.685834.peg.1500	tryptophan-rich sensory protein	bi	6	990	fig|6666666.82339.peg.990	95.09	tryptophan-rich sensory protein
18	1501	298	fig|6666666.685834.peg.1501	Threonine/homoserine exporter RhtA	bi	6	989	fig|6666666.82339.peg.989	92.59	protein of unknown function DUF6, transmembrane
18	1502	203	fig|6666666.685834.peg.1502	Transcriptional regulator, Xre-family with cupin domain	bi	6	988	fig|6666666.82339.peg.988	98.39	Transcriptional regulator, Cro/CI family
18	1503	346	fig|6666666.685834.peg.1503	hypothetical protein	bi	6	987	fig|6666666.82339.peg.987	98.84	hypothetical protein
18	1504	42	fig|6666666.685834.peg.1504	hypothetical protein	-				0
18	1505	172	fig|6666666.685834.peg.1505	hypothetical protein	bi	6	986	fig|6666666.82339.peg.986	99.33	hypothetical protein
18	1506	180	fig|6666666.685834.peg.1506	Glutamate synthase [NADPH] large chain (EC 1.4.1.13)	bi	6	985	fig|6666666.82339.peg.985	98.32	Glutamate synthase [NADPH] large chain (EC 1.4.1.13)
18	1507	190	fig|6666666.685834.peg.1507	Putative manganese efflux pump MntP	bi	6	984	fig|6666666.82339.peg.984	97.35	Integral membrane protein
18	1508	288	fig|6666666.685834.peg.1508	Glutathione S-transferase (EC 2.5.1.18)	bi	6	983	fig|6666666.82339.peg.983	96.86	Glutathione S-transferase (EC 2.5.1.18)
18	1509	355	fig|6666666.685834.peg.1509	Alcohol dehydrogenase (EC 1.1.1.1)	bi	6	982	fig|6666666.82339.peg.982	88.98	Alcohol dehydrogenase (EC 1.1.1.1)
18	1510	174	fig|6666666.685834.peg.1510	Transcriptional regulator, AcrR family	bi	6	981	fig|6666666.82339.peg.981	94.22	Transcriptional regulator, TetR family
18	1511	761	fig|6666666.685834.peg.1511	Ferrichrome-iron receptor	bi	6	980	fig|6666666.82339.peg.980	99.13	Ferrichrome-iron receptor
18	1512	298	fig|6666666.685834.peg.1512	Transcriptional regulator, LysR family	bi	6	979	fig|6666666.82339.peg.979	98.32	Transcriptional regulator
18	1513	234	fig|6666666.685834.peg.1513	hypothetical protein	bi	6	978	fig|6666666.82339.peg.978	95.71	Response regulator
18	1514	290	fig|6666666.685834.peg.1514	NOHBY730; no homolog in Saccharomyces cerevisiae	bi	6	977	fig|6666666.82339.peg.977	97.92	Aminomethyltransferase (EC 2.1.2.10)
18	1515	495	fig|6666666.685834.peg.1515	Proline/sodium symporter PutP (TC 2.A.21.2.1) @ Propionate/sodium symporter	bi	6	976	fig|6666666.82339.peg.976	98.18
18	1516	311	fig|6666666.685834.peg.1516	Transcriptional regulator, LysR family	bi	6	975	fig|6666666.82339.peg.975	99.03	Glycine cleavage system transcriptional activator
18	1517	438	fig|6666666.685834.peg.1517	Arsenite/antimonite:H+ antiporter ArsB	bi	6	974	fig|6666666.82339.peg.974	99.08	Arsenic efflux pump protein
18	1518	261	fig|6666666.685834.peg.1518	Arsenic resistance protein ArsH	bi	6	973	fig|6666666.82339.peg.973	98.85	Arsenic resistance protein ArsH
18	1519	144	fig|6666666.685834.peg.1519	Arsenate reductase (EC 1.20.4.1) glutaredoxin-coupled, glutaredoxin-like family	bi	6	972	fig|6666666.82339.peg.972	98.36	Arsenate reductase (EC 1.20.4.1)
18	1520	135	fig|6666666.685834.peg.1520	Arsenical resistance operon repressor	bi	6	970	fig|6666666.82339.peg.970	98.51	Transcriptional regulator, ArsR family
18	1521	128	fig|6666666.685834.peg.1521	hypothetical protein	bi	6	965	fig|6666666.82339.peg.965	99.21	hypothetical protein
18	1522	363	fig|6666666.685834.peg.1522	Dihydroflavonol-4-reductase (EC 1.1.1.219)	bi	6	964	fig|6666666.82339.peg.964	96.69	Dihydroflavonol-4-reductase (EC 1.1.1.219)
18	1523	71	fig|6666666.685834.peg.1523	Uncharacterized protein YpeB	bi	6	963	fig|6666666.82339.peg.963	100	Putative cytoplasmic protein
18	1524	489	fig|6666666.685834.peg.1524	Aldehyde dehydrogenase (EC 1.2.1.3)	bi	6	962	fig|6666666.82339.peg.962	98.77	Aldehyde dehydrogenase (EC 1.2.1.3)
18	1525	238	fig|6666666.685834.peg.1525	hypothetical protein	-				0
18	1526	269	fig|6666666.685834.peg.1526	Bll7429 protein	bi	6	960	fig|6666666.82339.peg.960	98.51	Bll7429 protein
18	1527	225	fig|6666666.685834.peg.1527	DNA-binding response regulator	bi	6	959	fig|6666666.82339.peg.959	98.21	DNA-binding response regulator
18	1528	422	fig|6666666.685834.peg.1528	hypothetical protein	bi	6	958	fig|6666666.82339.peg.958	98.1	Two-component sensor histidine kinase
18	1529	643	fig|6666666.685834.peg.1529	Multicopper oxidase	bi	6	957	fig|6666666.82339.peg.957	96.35	Multicopper oxidase
18	1530	261	fig|6666666.685834.peg.1530	Copper resistance protein B	bi	6	956	fig|6666666.82339.peg.956	96.92	Copper resistance protein B
18	1531	55	fig|6666666.685834.peg.1531	hypothetical protein	-				0
18	1532	244	fig|6666666.685834.peg.1532	Cytochrome c family protein	bi	6	955	fig|6666666.82339.peg.955	87.6	Cytochrome c family protein
18	1533	167	fig|6666666.685834.peg.1533	hypothetical protein	bi	6	954	fig|6666666.82339.peg.954	94.16	hypothetical protein
18	1534	409	fig|6666666.685834.peg.1534	Gamma-butyrobetaine dioxygenase (EC 1.14.11.1)	bi	6	953	fig|6666666.82339.peg.953	97.3	Gamma-butyrobetaine,2-oxoglutarate dioxygenase (EC 1.14.11.1)
18	1535	364	fig|6666666.685834.peg.1535	Transcriptional regulator, AraC family	bi	6	952	fig|6666666.82339.peg.952	97.94	Transcriptional regulator, AraC family
18	1536	464	fig|6666666.685834.peg.1536	diguanylate cyclase/phosphodiesterase (GGDEF & EAL domains) with PAS/PAC sensor(s)	bi	6	951	fig|6666666.82339.peg.951	82.51	diguanylate cyclase/phosphodiesterase (GGDEF & EAL domains) with PAS/PAC sensor(s)
18	1537	816	fig|6666666.685834.peg.1537	DNA polymerase II (EC 2.7.7.7)	bi	6	950	fig|6666666.82339.peg.950	96.5	DNA polymerase II (EC 2.7.7.7)
18	1538	402	fig|6666666.685834.peg.1538	putative exported protein	bi	6	949	fig|6666666.82339.peg.949	97.45	putative exported protein
18	1539	393	fig|6666666.685834.peg.1539	hypothetical protein	bi	6	948	fig|6666666.82339.peg.948	96.94	Iron-regulated protein A precursor
18	1540	501	fig|6666666.685834.peg.1540	Probable thiol oxidoreductase with 2 cytochrome c heme-binding sites	bi	6	947	fig|6666666.82339.peg.947	99.2	Probable thiol oxidoreductase with 2 cytochrome c heme-binding sites
18	1541	437	fig|6666666.685834.peg.1541	Iron-regulated protein A precursor	bi	6	946	fig|6666666.82339.peg.946	97.25	Iron-regulated protein A precursor
18	1542	552	fig|6666666.685834.peg.1542	ABC transporter, ATP-binding protein (cluster 5, nickel/peptides/opines) / ABC transporter, ATP-binding protein (cluster 5, nickel/peptides/opines)	bi	6	945	fig|6666666.82339.peg.945	96.01	Oligopeptide transport system permease protein OppB (TC 3.A.1.5.1)
18	1543	375	fig|6666666.685834.peg.1543	ABC transporter, permease protein 2 (cluster 5, nickel/peptides/opines)	bi	6	944	fig|6666666.82339.peg.944	97.04	Oligopeptide transport system permease protein OppC (TC 3.A.1.5.1)
18	1544	363	fig|6666666.685834.peg.1544	Prephenate dehydratase-associated ABC transporter, permease protein 1	bi	6	943	fig|6666666.82339.peg.943	99.17	Oligopeptide transport system permease protein OppB (TC 3.A.1.5.1)
18	1545	667	fig|6666666.685834.peg.1545	ABC transporter, substrate-binding protein (cluster 5, nickel/peptides/opines)	bi	6	942	fig|6666666.82339.peg.942	98.05	ABC transporter, periplasmic substrate-binding protein
18	1546	469	fig|6666666.685834.peg.1546	Membrane-bound lytic murein transglycosylase D	bi	6	941	fig|6666666.82339.peg.941	99.79	Membrane-bound lytic murein transglycosylase D precursor (EC 3.2.1.-)
18	1547	263	fig|6666666.685834.peg.1547	Hydroxyacylglutathione hydrolase (EC 3.1.2.6)	bi	6	940	fig|6666666.82339.peg.940	98.47	Hydroxyacylglutathione hydrolase (EC 3.1.2.6)
18	1548	39	fig|6666666.685834.peg.1548	hypothetical protein	-				0
18	1549	289	fig|6666666.685834.peg.1549	FIG005121: SAM-dependent methyltransferase (EC 2.1.1.-)	bi	6	939	fig|6666666.82339.peg.939	98.96	FIG005121: SAM-dependent methyltransferase (EC 2.1.1.-)
18	1550	145	fig|6666666.685834.peg.1550	Ribonuclease HI (EC 3.1.26.4)	bi	6	938	fig|6666666.82339.peg.938	98.61	Ribonuclease HI (EC 3.1.26.4)
18	1551	269	fig|6666666.685834.peg.1551	DNA polymerase III epsilon subunit (EC 2.7.7.7)	bi	6	937	fig|6666666.82339.peg.937	97.76	DNA polymerase III epsilon subunit (EC 2.7.7.7)
18	1552	258	fig|6666666.685834.peg.1552	NADH pyrophosphatase (EC 3.6.1.22), decaps 5'-NAD modified RNA	bi	6	936	fig|6666666.82339.peg.936	99.22	NADH pyrophosphatase (EC 3.6.1.22)
18	1553	106	fig|6666666.685834.peg.1553	SCP-2 sterol transfer family protein	bi	6	935	fig|6666666.82339.peg.935	100	SCP-2 sterol transfer family protein
18	1554	368	fig|6666666.685834.peg.1554	peptidase S49	bi	6	934	fig|6666666.82339.peg.934	99.18	Peptidase, U7 family
18	1555	105	fig|6666666.685834.peg.1555	Transcriptional regulator, ArsR family	bi	6	933	fig|6666666.82339.peg.933	98.08	transcriptional regulator, ArsR family
18	1556	657	fig|6666666.685834.peg.1556	Acetyl-CoA synthetase (EC 6.2.1.1)	bi	6	932	fig|6666666.82339.peg.932	98.78	Acetyl-coenzyme A synthetase (EC 6.2.1.1)
18	1557	534	fig|6666666.685834.peg.1557	Tetracycline resistance, MFS efflux pump => Tet(35)	bi	6	931	fig|6666666.82339.peg.931	99.44	Na+/H+ antiporter
18	1558	47	fig|6666666.685834.peg.1558	hypothetical protein	-				0
18	1559	484	fig|6666666.685834.peg.1559	Sodium:alanine symporter family protein	bi	6	930	fig|6666666.82339.peg.930	99.79	Sodium/alanine symporter
18	1560	222	fig|6666666.685834.peg.1560	Putative preQ0 transporter YhhQ	bi	6	929	fig|6666666.82339.peg.929	99.55	Putative preQ0 transporter
18	1561	355	fig|6666666.685834.peg.1561	ParA-like protein	bi	6	928	fig|6666666.82339.peg.928	91.17	Chromosome (plasmid) partitioning protein ParA
18	1562	275	fig|6666666.685834.peg.1562	Inositol-1-monophosphatase (EC 3.1.3.25)	bi	6	927	fig|6666666.82339.peg.927	99.64	Inositol-1-monophosphatase (EC 3.1.3.25)
18	1563	428	fig|6666666.685834.peg.1563	Serine--pyruvate aminotransferase (EC 2.6.1.51) / L-alanine:glyoxylate aminotransferase (EC 2.6.1.44)	bi	6	926	fig|6666666.82339.peg.926	99.53	Serine--pyruvate aminotransferase (EC 2.6.1.51) / L-alanine:glyoxylate aminotransferase (EC 2.6.1.44)
18	1564	446	fig|6666666.685834.peg.1564	N-carbamoyl-L-amino acid hydrolase (EC 3.5.1.87)	bi	6	925	fig|6666666.82339.peg.925	97.08	N-carbamoyl-L-amino acid hydrolase (EC 3.5.1.87)
18	1565	178	fig|6666666.685834.peg.1565	2-oxo-4-hydroxy-4-carboxy-5-ureidoimidazoline (OHCU) decarboxylase (EC 4.1.1.97)	bi	6	924	fig|6666666.82339.peg.924	98.87	2-oxo-4-hydroxy-4-carboxy--5-ureidoimidazoline (OHCU) decarboxylase
18	1566	118	fig|6666666.685834.peg.1566	5-Hydroxyisourate Hydrolase (HIUase)	bi	6	923	fig|6666666.82339.peg.923	97.44	5-Hydroxyisourate Hydrolase (HIUase) (EC 3.5.2.17)
18	1567	416	fig|6666666.685834.peg.1567	FIG137887: membrane protein related to purine degradation	bi	6	922	fig|6666666.82339.peg.922	97.59	FIG137887: membrane protein related to purine degradation
18	1568	705	fig|6666666.685834.peg.1568	Methyl-accepting chemotaxis protein I (serine chemoreceptor protein)	bi	6	921	fig|6666666.82339.peg.921	98.15	Methyl-accepting chemotaxis protein I (serine chemoreceptor protein)
18	1569	215	fig|6666666.685834.peg.1569	Transcriptional regulator, AcrR family	bi	6	920	fig|6666666.82339.peg.920	98.6	Transcriptional regulator, TetR family
18	1570	699	fig|6666666.685834.peg.1570	Probable N-methylproline demethylase (EC 1.-.-.-)	bi	6	919	fig|6666666.82339.peg.919	97.85	2,4-dienoyl-CoA reductase [NADPH] (EC 1.3.1.34)
18	1571	109	fig|6666666.685834.peg.1571	hypothetical protein	uni	24	2241	fig|6666666.82339.peg.2241	39.78	hypothetical protein
18	1572	167	fig|6666666.685834.peg.1572	Nickel-dependent superoxide dismutase (EC 1.15.1.1)	-				0
18	1573	70	fig|6666666.685834.peg.1573	hypothetical protein	-				0
18	1574	140	fig|6666666.685834.peg.1574	hypothetical protein	-				0
18	1575	231	fig|6666666.685834.peg.1575	hypothetical protein	-				0
18	1576	220	fig|6666666.685834.peg.1576	Putative reductase	bi	6	918	fig|6666666.82339.peg.918	97.72	putative reductase
18	1577	353	fig|6666666.685834.peg.1577	L-asparaginase (EC 3.5.1.1)	bi	6	917	fig|6666666.82339.peg.917	98.86	L-asparaginase (EC 3.5.1.1)
18	1578	572	fig|6666666.685834.peg.1578	Gamma-glutamyltranspeptidase (EC 2.3.2.2) @ Glutathione hydrolase (EC 3.4.19.13)	bi	6	916	fig|6666666.82339.peg.916	97.37	Gamma-glutamyltranspeptidase (EC 2.3.2.2)
18	1579	280	fig|6666666.685834.peg.1579	Uncharacterized UPF0721 integral membrane protein	bi	6	915	fig|6666666.82339.peg.915	99.28	Protein of unknown function DUF81
18	1580	443	fig|6666666.685834.peg.1580	TRAP dicarboxylate transporter, DctM subunit, unknown substrate 6	bi	6	914	fig|6666666.82339.peg.914	99.55	TRAP dicarboxylate transporter, DctM subunit, unknown substrate 6
18	1581	177	fig|6666666.685834.peg.1581	TRAP dicarboxylate transporter, DctQ subunit, unknown substrate 6	bi	6	913	fig|6666666.82339.peg.913	98.3	TRAP dicarboxylate transporter, DctQ subunit, unknown substrate 6
18	1582	364	fig|6666666.685834.peg.1582	TRAP transporter solute receptor, unknown substrate 6	bi	6	912	fig|6666666.82339.peg.912	100	TRAP transporter solute receptor, unknown substrate 6
18	1583	273	fig|6666666.685834.peg.1583	hypothetical protein	bi	6	911	fig|6666666.82339.peg.911	98.16	hypothetical protein
18	1584	151	fig|6666666.685834.peg.1584	Transcriptional regulator, AsnC family	bi	6	910	fig|6666666.82339.peg.910	100	transcriptional regulator
18	1585	572	fig|6666666.685834.peg.1585	UDP-sugar hydrolase (EC 3.6.1.45); 5'-nucleotidase (EC 3.1.3.5)	bi	6	909	fig|6666666.82339.peg.909	98.07	UDP-sugar hydrolase (EC 3.6.1.45); 5'-nucleotidase (EC 3.1.3.5)
18	1586	31	fig|6666666.685834.peg.1586	hypothetical protein	-				0
18	1587	477	fig|6666666.685834.peg.1587	Xanthine permease	bi	6	908	fig|6666666.82339.peg.908	97.27	Xanthine permease
18	1588	103	fig|6666666.685834.peg.1588	hypothetical protein	bi	6	907	fig|6666666.82339.peg.907	88.24	hypothetical protein
18	1589	220	fig|6666666.685834.peg.1589	Oxygen-insensitive NAD(P)H nitroreductase (EC 1.-.-.-) / Dihydropteridine reductase (EC 1.5.1.34)	bi	11	1397	fig|6666666.82339.peg.1397	100	Oxygen-insensitive NAD(P)H nitroreductase (EC 1.-.-.-) / Dihydropteridine reductase (EC 1.5.1.34)
18	1590	530	fig|6666666.685834.peg.1590	Guanine deaminase (EC 3.5.4.3)	bi	11	1398	fig|6666666.82339.peg.1398	97.54	Guanine deaminase (EC 3.5.4.3)
18	1591	340	fig|6666666.685834.peg.1591	Xanthine and CO dehydrogenases maturation factor, XdhC/CoxF family	bi	11	1399	fig|6666666.82339.peg.1399	95.64	XdhC protein (assists in molybdopterin insertion into xanthine dehydrogenase)
18	1592	805	fig|6666666.685834.peg.1592	Xanthine dehydrogenase, molybdenum binding subunit (EC 1.17.1.4)	bi	11	1400	fig|6666666.82339.peg.1400	98.88	Xanthine dehydrogenase, molybdenum binding subunit (EC 1.17.1.4)
18	1593	510	fig|6666666.685834.peg.1593	Xanthine dehydrogenase iron-sulfur subunit (EC 1.17.1.4) / Xanthine dehydrogenase, FAD binding subunit (EC 1.17.1.4)	bi	11	1401	fig|6666666.82339.peg.1401	96.7	Xanthine dehydrogenase iron-sulfur subunit (EC 1.17.1.4) / Xanthine dehydrogenase, FAD binding subunit (EC 1.17.1.4)
18	1594	228	fig|6666666.685834.peg.1594	Transcriptional regulator, AcrR family	bi	11	1402	fig|6666666.82339.peg.1402	99.56	Transcriptional regulator RutR of pyrimidine catabolism (TetR family)
18	1595	202	fig|6666666.685834.peg.1595	hypothetical protein	bi	11	1403	fig|6666666.82339.peg.1403	99.5	hypothetical protein
18	1596	148	fig|6666666.685834.peg.1596	hypothetical protein	bi	11	1404	fig|6666666.82339.peg.1404	88.44	hypothetical protein
18	1597	328	fig|6666666.685834.peg.1597	Putative rpiR-family transcriptional regulatory protein	bi	11	1405	fig|6666666.82339.peg.1405	95.44	Putative rpiR-family transcriptional regulatory protein
18	1598	285	fig|6666666.685834.peg.1598	ABC transporter, substrate-binding protein (cluster 3, basic aa/glutamine/opines)	bi	11	1406	fig|6666666.82339.peg.1406	98.59	ABC-type amino acid transport/signal transduction systems, periplasmic component/domain
18	1599	242	fig|6666666.685834.peg.1599	ABC transporter, permease protein (cluster 3, basic aa/glutamine/opines)	bi	11	1407	fig|6666666.82339.peg.1407	97.51	amino acid ABC transporter, permease protein
18	1600	218	fig|6666666.685834.peg.1600	ABC transporter, permease protein (cluster 3, basic aa/glutamine/opines)	bi	11	1408	fig|6666666.82339.peg.1408	99.08	Putative amino acid ABC transporter, permease protein
18	1601	273	fig|6666666.685834.peg.1601	Arginine/ornithine ABC transporter, ATP-binding protein AotP	bi	11	1409	fig|6666666.82339.peg.1409	94.6	Amino acid ABC transporter, ATP-binding protein
18	1602	426	fig|6666666.685834.peg.1602	Amidase	bi	11	1410	fig|6666666.82339.peg.1410	94.19	Amidase
18	1603	318	fig|6666666.685834.peg.1603	Uricase (urate oxidase) (EC 1.7.3.3)	bi	11	1411	fig|6666666.82339.peg.1411	99.05	Uricase (urate oxidase) (EC 1.7.3.3)
18	1604	965	fig|6666666.685834.peg.1604	DinG family ATP-dependent helicase CPE1197	bi	11	1412	fig|6666666.82339.peg.1412	95.44	DinG family ATP-dependent helicase CPE1197
18	1605	629	fig|6666666.685834.peg.1605	Hypothetical protein, restriction endonuclease-like VRR-NUC domain	bi	11	1413	fig|6666666.82339.peg.1413	96.34	Hypothetical protein, restriction endonuclease-like VRR-NUC domain
18	1606	241	fig|6666666.685834.peg.1606	FIG00785159: hypothetical protein	bi	11	1415	fig|6666666.82339.peg.1415	99.58	FIG00785159: hypothetical protein
18	1607	800	fig|6666666.685834.peg.1607	NADH dehydrogenase-like protein / Selenide,water dikinase (EC 2.7.9.3)	bi	11	1416	fig|6666666.82339.peg.1416	97	NADH dehydrogenase-like protein / Selenide,water dikinase (EC 2.7.9.3)
18	1608	222	fig|6666666.685834.peg.1608	Acyl carrier protein phosphodiesterase	bi	11	1417	fig|6666666.82339.peg.1417	91.74	Acyl carrier protein phosphodiesterase (EC 3.1.4.14)
18	1609	396	fig|6666666.685834.peg.1609	Putative HlyD family secretion protein	uni	22	2153	fig|6666666.82339.peg.2153	32.64	HlyD family secretion protein
18	1610	763	fig|6666666.685834.peg.1610	Type I secretion system ATPase, LssB family LapB	uni	8	1138	fig|6666666.82339.peg.1138	38.74	Transport ATP-binding protein CydC
18	1611	467	fig|6666666.685834.peg.1611	hypothetical protein	uni	22	2152	fig|6666666.82339.peg.2152	24.ﭢ	Type I secretion system, outer membrane component LapE # AggA
18	1612	1821	fig|6666666.685834.peg.1612	Alkaline phosphatase (EC 3.1.3.1)	uni	22	2155	fig|6666666.82339.peg.2155	38.39	Alkaline phosphatase (EC 3.1.3.1)
19	1613	101	fig|6666666.685834.peg.1613	T1SS secreted agglutinin RTX	-				0
20	1614	101	fig|6666666.685834.peg.1614	FIG00450156: hypothetical protein	-				0
21	1615	93	fig|6666666.685834.peg.1615	T1SS secreted agglutinin RTX	-				0
22	1616	92	fig|6666666.685834.peg.1616	RTX toxins and related Ca2+-binding proteins	-				0
23	1617	86	fig|6666666.685834.peg.1617	RTX toxins and related Ca2+-binding proteins	-				0
24	1618	86	fig|6666666.685834.peg.1618	RTX toxins and related Ca2+-binding proteins	-				0
25	1619	356	fig|6666666.685834.peg.1619	23S rRNA (cytidine(2498)-2'-O)-methyltransferase (EC 2.1.1.186)	bi	30	2543	fig|6666666.82339.peg.2543	100	LSU rRNA 2'-O-methyl-C2498 methyltransferase RlmM
25	1620	95	fig|6666666.685834.peg.1620	hypothetical protein	bi	30	2542	fig|6666666.82339.peg.2542	100	hypothetical protein
25	1621	82	fig|6666666.685834.peg.1621	tRNA 5-methylaminomethyl-2-thiouridine synthesis sulfur carrier protein TusA	bi	30	2541	fig|6666666.82339.peg.2541	98.77	tRNA 5-methylaminomethyl-2-thiouridine synthase TusA
25	1622	245	fig|6666666.685834.peg.1622	hypothetical protein	bi	30	2540	fig|6666666.82339.peg.2540	100	hypothetical protein
25	1623	502	fig|6666666.685834.peg.1623	Multi antimicrobial extrusion protein (Na(+)/drug antiporter), MATE family of MDR efflux pumps	bi	30	2539	fig|6666666.82339.peg.2539	99.4	Multi antimicrobial extrusion protein (Na(+)/drug antiporter), MATE family of MDR efflux pumps
25	1624	220	fig|6666666.685834.peg.1624	Translation elongation factor P Lys34 hydroxylase	bi	30	2538	fig|6666666.82339.peg.2538	99.47	Putative transporting ATPase
25	1625	349	fig|6666666.685834.peg.1625	Ferric iron ABC transporter, iron-binding protein	bi	30	2537	fig|6666666.82339.peg.2537	99.71	Ferric iron ABC transporter, iron-binding protein
25	1626	603	fig|6666666.685834.peg.1626	Ferric iron ABC transporter, permease protein	bi	30	2536	fig|6666666.82339.peg.2536	99.67	Ferric iron ABC transporter, permease protein
25	1627	179	fig|6666666.685834.peg.1627	HPP	bi	30	2535	fig|6666666.82339.peg.2535	100	Membrane protein, HPP family
25	1628	550	fig|6666666.685834.peg.1628	ATP-dependent RNA helicase RhlE (EC 3.6.4.13)	bi	30	2534	fig|6666666.82339.peg.2534	93.74	ATP-dependent RNA helicase RhlE
25	1629	189	fig|6666666.685834.peg.1629	hypothetical protein	bi	30	2533	fig|6666666.82339.peg.2533	98.94	hypothetical protein
25	1630	317	fig|6666666.685834.peg.1630	Deoxyribonuclease TatD	bi	30	2532	fig|6666666.82339.peg.2532	99.37	Deoxyribonuclease TatD
25	1631	646	fig|6666666.685834.peg.1631	Bis-ABC ATPase Uup	bi	30	2531	fig|6666666.82339.peg.2531	100	COG0488: ATPase components of ABC transporters with duplicated ATPase domains
25	1632	151	fig|6666666.685834.peg.1632	Universal stress protein family COG0589	bi	30	2530	fig|6666666.82339.peg.2530	100	Universal stress protein family COG0589
25	1633	183	fig|6666666.685834.peg.1633	hypothetical protein	bi	30	2529	fig|6666666.82339.peg.2529	98.9	hypothetical protein
25	1634	149	fig|6666666.685834.peg.1634	Transcriptional regulator, MarR family	bi	30	2528	fig|6666666.82339.peg.2528	100	Transcriptional regulator, MarR family
25	1635	371	fig|6666666.685834.peg.1635	membrane protein, putative	bi	30	2527	fig|6666666.82339.peg.2527	99.73	membrane protein, putative
25	1636	717	fig|6666666.685834.peg.1636	Enoyl-CoA hydratase (EC 4.2.1.17) / Delta(3)-cis-delta(2)-trans-enoyl-CoA isomerase (EC 5.3.3.8) / 3-hydroxyacyl-CoA dehydrogenase (EC 1.1.1.35) / 3-hydroxybutyryl-CoA epimerase (EC 5.1.2.3)	bi	30	2526	fig|6666666.82339.peg.2526	99.44	Enoyl-CoA hydratase (EC 4.2.1.17) / Delta(3)-cis-delta(2)-trans-enoyl-CoA isomerase (EC 5.3.3.8) / 3-hydroxyacyl-CoA dehydrogenase (EC 1.1.1.35) / 3-hydroxybutyryl-CoA epimerase (EC 5.1.2.3)
25	1637	393	fig|6666666.685834.peg.1637	3-ketoacyl-CoA thiolase (EC 2.3.1.16)	bi	30	2525	fig|6666666.82339.peg.2525	100	3-ketoacyl-CoA thiolase (EC 2.3.1.16) @ Acetyl-CoA acetyltransferase (EC 2.3.1.9)
25	1638	311	fig|6666666.685834.peg.1638	putative 2-pyrone-4,6-dicarboxylic acid hydrolase	bi	30	2524	fig|6666666.82339.peg.2524	99.35	putative 2-pyrone-4,6-dicarboxylic acid hydrolase
25	1639	117	fig|6666666.685834.peg.1639	hypothetical protein	bi	30	2523	fig|6666666.82339.peg.2523	98.28	hypothetical protein
25	1640	353	fig|6666666.685834.peg.1640	DNA polymerase III delta subunit (EC 2.7.7.7)	bi	30	2522	fig|6666666.82339.peg.2522	100	DNA polymerase III delta subunit (EC 2.7.7.7)
25	1641	39	fig|6666666.685834.peg.1641	hypothetical protein	-				0
25	1642	182	fig|6666666.685834.peg.1642	LPS-assembly lipoprotein RlpB precursor (Rare lipoprotein B)	bi	30	2521	fig|6666666.82339.peg.2521	94.87	LPS-assembly lipoprotein RlpB precursor (Rare lipoprotein B)
25	1643	867	fig|6666666.685834.peg.1643	Leucyl-tRNA synthetase (EC 6.1.1.4)	bi	30	2520	fig|6666666.82339.peg.2520	99.65	Leucyl-tRNA synthetase (EC 6.1.1.4)
25	1644	44	fig|6666666.685834.peg.1644	hypothetical protein	bi	30	2519	fig|6666666.82339.peg.2519	95.35	hypothetical protein
25	1645	227	fig|6666666.685834.peg.1645	FIG002095: hypothetical protein	bi	30	2518	fig|6666666.82339.peg.2518	98.23	FIG002095: hypothetical protein
25	1646	406	fig|6666666.685834.peg.1646	TPR repeat	bi	30	2517	fig|6666666.82339.peg.2517	98.76	TPR repeat
25	1647	251	fig|6666666.685834.peg.1647	hypothetical protein	bi	30	2516	fig|6666666.82339.peg.2516	100	Putative membrane protein
25	1648	506	fig|6666666.685834.peg.1648	Apolipoprotein N-acyltransferase / Copper homeostasis protein CutE	bi	30	2515	fig|6666666.82339.peg.2515	99.6	Apolipoprotein N-acyltransferase (EC 2.3.1.-) / Copper homeostasis protein CutE
25	1649	303	fig|6666666.685834.peg.1649	Magnesium and cobalt efflux protein CorC	bi	30	2514	fig|6666666.82339.peg.2514	100	Magnesium and cobalt efflux protein CorC
25	1650	275	fig|6666666.685834.peg.1650	Metal-dependent hydrolase YbeY, involved in rRNA and/or ribosome maturation and assembly	bi	30	2513	fig|6666666.82339.peg.2513	97.45	Metal-dependent hydrolase YbeY, involved in rRNA and/or ribosome maturation and assembly
25	1651	370	fig|6666666.685834.peg.1651	Phosphate starvation-inducible protein PhoH, predicted ATPase	bi	30	2512	fig|6666666.82339.peg.2512	100	Phosphate starvation-inducible protein PhoH, predicted ATPase
25	1652	450	fig|6666666.685834.peg.1652	tRNA-i(6)A37 methylthiotransferase (EC 2.8.4.3)	bi	30	2511	fig|6666666.82339.peg.2511	99.78	tRNA-i(6)A37 methylthiotransferase
25	1653	202	fig|6666666.685834.peg.1653	SH3-like region	bi	30	2510	fig|6666666.82339.peg.2510	99.5	SH3-like region
25	1654	224	fig|6666666.685834.peg.1654	Thiopurine S-methyltransferase (EC 2.1.1.67)	bi	30	2509	fig|6666666.82339.peg.2509	100	Thiopurine S-methyltransferase (EC 2.1.1.67)
25	1655	202	fig|6666666.685834.peg.1655	lipoprotein, putative	bi	30	2508	fig|6666666.82339.peg.2508	100	lipoprotein, putative
25	1656	428	fig|6666666.685834.peg.1656	hypothetical protein	bi	30	2507	fig|6666666.82339.peg.2507	98.36	Transport protein
25	1657	587	fig|6666666.685834.peg.1657	Gamma-glutamyltranspeptidase (EC 2.3.2.2) @ Glutathione hydrolase (EC 3.4.19.13)	bi	30	2506	fig|6666666.82339.peg.2506	99.66	Gamma-glutamyltranspeptidase (EC 2.3.2.2)
25	1658	236	fig|6666666.685834.peg.1658	Ribulose-phosphate 3-epimerase (EC 5.1.3.1)	bi	30	2505	fig|6666666.82339.peg.2505	100	Ribulose-phosphate 3-epimerase (EC 5.1.3.1)
25	1659	114	fig|6666666.685834.peg.1659	UPF0213 protein YhbQ	bi	30	2504	fig|6666666.82339.peg.2504	97.35	FIG137864: putative endonuclease containing a URI domain
25	1660	434	fig|6666666.685834.peg.1660	NADH dehydrogenase (EC 1.6.99.3)	bi	30	2503	fig|6666666.82339.peg.2503	99.77	NADH dehydrogenase (EC 1.6.99.3)
25	1661	235	fig|6666666.685834.peg.1661	Phosphoglycolate phosphatase (EC 3.1.3.18)	bi	30	2502	fig|6666666.82339.peg.2502	99.07	Phosphoglycolate phosphatase (EC 3.1.3.18)
25	1662	497	fig|6666666.685834.peg.1662	Anthranilate synthase, aminase component (EC 4.1.3.27)	bi	30	2501	fig|6666666.82339.peg.2501	100	Anthranilate synthase, aminase component (EC 4.1.3.27)
25	1663	212	fig|6666666.685834.peg.1663	Anthranilate synthase, amidotransferase component (EC 4.1.3.27) @ Para-aminobenzoate synthase, amidotransferase component (EC 2.6.1.85)	bi	30	2500	fig|6666666.82339.peg.2500	99.53	Anthranilate synthase, amidotransferase component (EC 4.1.3.27) @ Para-aminobenzoate synthase, amidotransferase component (EC 2.6.1.85)
25	1664	349	fig|6666666.685834.peg.1664	Anthranilate phosphoribosyltransferase (EC 2.4.2.18)	bi	30	2499	fig|6666666.82339.peg.2499	100	Anthranilate phosphoribosyltransferase (EC 2.4.2.18)
25	1665	275	fig|6666666.685834.peg.1665	Indole-3-glycerol phosphate synthase (EC 4.1.1.48)	bi	30	2498	fig|6666666.82339.peg.2498	98.91	Indole-3-glycerol phosphate synthase (EC 4.1.1.48)
25	1666	273	fig|6666666.685834.peg.1666	Haloacid dehalogenase-like hydrolase	bi	30	2497	fig|6666666.82339.peg.2497	100	haloacid dehalogenase-like hydrolase
25	1667	274	fig|6666666.685834.peg.1667	Glycerol-3-phosphate regulon repressor GlpR	bi	36	2774	fig|6666666.82339.peg.2774	99.63	Glycerol-3-phosphate regulon repressor, DeoR family
25	1668	276	fig|6666666.685834.peg.1668	Glycerophosphoryl diester phosphodiesterase (EC 3.1.4.46)	bi	36	2773	fig|6666666.82339.peg.2773	99.27	Glycerophosphoryl diester phosphodiesterase (EC 3.1.4.46)
25	1669	377	fig|6666666.685834.peg.1669	Glycerol-3-phosphate ABC transporter, ATP-binding protein UgpC (TC 3.A.1.1.3)	bi	36	2772	fig|6666666.82339.peg.2772	95.48	Glycerol-3-phosphate ABC transporter, ATP-binding protein UgpC (TC 3.A.1.1.3)
25	1670	282	fig|6666666.685834.peg.1670	Glycerol-3-phosphate ABC transporter, permease protein UgpE (TC 3.A.1.1.3)	bi	36	2771	fig|6666666.82339.peg.2771	100	Glycerol-3-phosphate ABC transporter, permease protein UgpE (TC 3.A.1.1.3)
25	1671	292	fig|6666666.685834.peg.1671	Glycerol-3-phosphate ABC transporter, permease protein UgpA (TC 3.A.1.1.3)	bi	36	2770	fig|6666666.82339.peg.2770	100	Glycerol-3-phosphate ABC transporter, permease protein UgpA (TC 3.A.1.1.3)
25	1672	457	fig|6666666.685834.peg.1672	Glycerol-3-phosphate ABC transporter, substrate-binding protein UgpB	bi	36	2769	fig|6666666.82339.peg.2769	100	Glycerol-3-phosphate ABC transporter, periplasmic glycerol-3-phosphate-binding protein (TC 3.A.1.1.3)
25	1673	196	fig|6666666.685834.peg.1673	hypothetical protein	bi	36	2768	fig|6666666.82339.peg.2768	97.89	hypothetical protein
25	1674	823	fig|6666666.685834.peg.1674	Acyl-CoA dehydrogenase	bi	36	2767	fig|6666666.82339.peg.2767	99.51	Acyl-CoA dehydrogenase, short-chain specific (EC 1.3.99.2)
25	1675	86	fig|6666666.685834.peg.1675	hypothetical protein	-				0
25	1676	572	fig|6666666.685834.peg.1676	Choline dehydrogenase (EC 1.1.99.1)	bi	36	2766	fig|6666666.82339.peg.2766	99.82	Choline dehydrogenase (EC 1.1.99.1)
25	1677	494	fig|6666666.685834.peg.1677	Betaine aldehyde dehydrogenase (EC 1.2.1.8)	bi	36	2764	fig|6666666.82339.peg.2764	100	Betaine aldehyde dehydrogenase (EC 1.2.1.8)
25	1678	219	fig|6666666.685834.peg.1678	Transcriptional regulator BetI, TetR family	bi	36	2763	fig|6666666.82339.peg.2763	100	HTH-type transcriptional regulator BetI
25	1679	318	fig|6666666.685834.peg.1679	Choline binding ABC transport system substrate-binding protein ChoX	bi	36	2762	fig|6666666.82339.peg.2762	99.68	L-proline glycine betaine binding ABC transporter protein ProX (TC 3.A.1.12.1)
25	1680	703	fig|6666666.685834.peg.1680	Tail-specific protease precursor (EC 3.4.21.102)	bi	36	2761	fig|6666666.82339.peg.2761	99.39	Periplasmic protease
25	1681	443	fig|6666666.685834.peg.1681	Aspartyl aminopeptidase (EC 3.4.11.21)	bi	36	2760	fig|6666666.82339.peg.2760	98.19	Aspartyl aminopeptidase
25	1682	445	fig|6666666.685834.peg.1682	D-amino acid dehydrogenase (EC 1.4.99.6)	bi	36	2759	fig|6666666.82339.peg.2759	94.59	D-amino acid dehydrogenase small subunit (EC 1.4.99.1)
25	1683	317	fig|6666666.685834.peg.1683	Transcriptional regulator, LysR family	bi	36	2758	fig|6666666.82339.peg.2758	98.41	Transcriptional regulator, LysR family
25	1684	364	fig|6666666.685834.peg.1684	GTP-binding and nucleic acid-binding protein YchF	bi	36	2757	fig|6666666.82339.peg.2757	99.72	GTP-binding and nucleic acid-binding protein YchF
25	1685	54	fig|6666666.685834.peg.1685	hypothetical protein	-				0
25	1686	195	fig|6666666.685834.peg.1686	Peptidyl-tRNA hydrolase (EC 3.1.1.29)	bi	36	2756	fig|6666666.82339.peg.2756	100	Peptidyl-tRNA hydrolase (EC 3.1.1.29)
25	1687	212	fig|6666666.685834.peg.1687	LSU ribosomal protein L25p	bi	36	2755	fig|6666666.82339.peg.2755	99.53	LSU ribosomal protein L25p
25	1688	314	fig|6666666.685834.peg.1688	Ribose-phosphate pyrophosphokinase (EC 2.7.6.1)	bi	36	2754	fig|6666666.82339.peg.2754	100	Ribose-phosphate pyrophosphokinase (EC 2.7.6.1)
25	1689	291	fig|6666666.685834.peg.1689	4-diphosphocytidyl-2-C-methyl-D-erythritol kinase (EC 2.7.1.148)	bi	36	2753	fig|6666666.82339.peg.2753	99.66	4-diphosphocytidyl-2-C-methyl-D-erythritol kinase (EC 2.7.1.148)
25	1690	215	fig|6666666.685834.peg.1690	hypothetical protein	bi	36	2752	fig|6666666.82339.peg.2752	96.73	Outer membrane lipoprotein LolB
25	1691	621	fig|6666666.685834.peg.1691	FIG140336: TPR domain protein	bi	36	2751	fig|6666666.82339.peg.2751	98.47	FIG140336: TPR domain protein
25	1692	477	fig|6666666.685834.peg.1692	Glutamyl-tRNA reductase (EC 1.2.1.70)	bi	36	2750	fig|6666666.82339.peg.2750	99.58	Glutamyl-tRNA reductase (EC 1.2.1.70)
25	1693	362	fig|6666666.685834.peg.1693	Peptide chain release factor 1	bi	36	2749	fig|6666666.82339.peg.2749	100	Peptide chain release factor 1
25	1694	283	fig|6666666.685834.peg.1694	Peptide chain release factor N(5)-glutamine methyltransferase (EC 2.1.1.297)	bi	36	2748	fig|6666666.82339.peg.2748	99.65	Protein-N(5)-glutamine methyltransferase PrmC, methylates polypeptide chain release factors RF1 and RF2
25	1695	167	fig|6666666.685834.peg.1695	Leucine-responsive regulatory protein, regulator for leucine (or lrp) regulon and high-affinity branched-chain amino acid transport system	bi	36	2747	fig|6666666.82339.peg.2747	100	Leucine-responsive regulatory protein, regulator for leucine (or lrp) regulon and high-affinity branched-chain amino acid transport system
25	1696	251	fig|6666666.685834.peg.1696	Molybdopterin-synthase adenylyltransferase (EC 2.7.7.80)	bi	36	2746	fig|6666666.82339.peg.2746	99.6	Sulfur carrier protein adenylyltransferase ThiF
25	1697	39	fig|6666666.685834.peg.1697	hypothetical protein	-				0
25	1698	446	fig|6666666.685834.peg.1698	Oxidoreductase	bi	67	3275	fig|6666666.82339.peg.3275	99.1	Gamma-glutamyl-putrescine oxidase (EC1.4.3.-)
25	1699	435	fig|6666666.685834.peg.1699	Spermidine/putrescine import ABC transporter ATP-binding protein PotA (TC 3.A.1.11.1)	bi	67	3274	fig|6666666.82339.peg.3274	98.85	Putrescine transport ATP-binding protein PotA (TC 3.A.1.11.1)
25	1700	308	fig|6666666.685834.peg.1700	Spermidine/putrescine import ABC transporter permease protein PotB (TC 3.A.1.11.1)	bi	67	3273	fig|6666666.82339.peg.3273	99.67	Spermidine Putrescine ABC transporter permease component PotB (TC 3.A.1.11.1)
25	1701	267	fig|6666666.685834.peg.1701	Spermidine/putrescine import ABC transporter permease protein PotC (TC 3.A.1.11.1)	bi	67	3272	fig|6666666.82339.peg.3272	99.62	Spermidine Putrescine ABC transporter permease component potC (TC_3.A.1.11.1)
25	1702	355	fig|6666666.685834.peg.1702	Spermidine/putrescine import ABC transporter substrate-binding protein PotD (TC 3.A.1.11.1)	bi	5	906	fig|6666666.82339.peg.906	98.04	ABC transporter, periplasmic spermidine putrescine-binding protein PotD (TC 3.A.1.11.1)
25	1703	355	fig|6666666.685834.peg.1703	Spermidine/putrescine import ABC transporter substrate-binding protein PotD (TC 3.A.1.11.1)	bi	5	905	fig|6666666.82339.peg.905	99.72	ABC transporter, periplasmic spermidine putrescine-binding protein PotD (TC 3.A.1.11.1)
25	1704	461	fig|6666666.685834.peg.1704	glutamine synthetase family protein	bi	5	904	fig|6666666.82339.peg.904	99.78	glutamine synthetase family protein
25	1705	431	fig|6666666.685834.peg.1705	Gamma-glutamyl-putrescine oxidase (EC1.4.3.-)	bi	5	903	fig|6666666.82339.peg.903	99.77	Gamma-glutamyl-putrescine oxidase (EC1.4.3.-)
25	1706	471	fig|6666666.685834.peg.1706	Putative symporter in putrescine utilization cluster	bi	5	902	fig|6666666.82339.peg.902	98.51	Putative symporter in putrescine utilization cluster
25	1707	58	fig|6666666.685834.peg.1707	hypothetical protein	bi	5	901	fig|6666666.82339.peg.901	87.72	hypothetical protein
25	1708	459	fig|6666666.685834.peg.1708	glutamine synthetase family protein	bi	5	900	fig|6666666.82339.peg.900	99.13	glutamine synthetase family protein
25	1709	263	fig|6666666.685834.peg.1709	Gamma-glutamyl-GABA hydrolase (EC 3.5.1.94)	bi	5	898	fig|6666666.82339.peg.898	99.24	Gamma-glutamyl-GABA hydrolase (EC 3.5.1.94)
25	1710	505	fig|6666666.685834.peg.1710	Omega-amino acid--pyruvate aminotransferase (EC 2.6.1.18)	bi	5	897	fig|6666666.82339.peg.897	98.95	Omega-amino acid--pyruvate aminotransferase (EC 2.6.1.18)
25	1711	499	fig|6666666.685834.peg.1711	Aldehyde dehydrogenase (EC 1.2.1.3)	bi	5	896	fig|6666666.82339.peg.896	99.2	Aldehyde dehydrogenase (EC 1.2.1.3)
25	1712	184	fig|6666666.685834.peg.1712	Transcriptional regulator, GABA/putrescine utiliation cluster	bi	5	895	fig|6666666.82339.peg.895	100	Putrescine utilization regulator
25	1713	485	fig|6666666.685834.peg.1713	Aspartyl-tRNA(Asn) amidotransferase subunit B (EC 6.3.5.6) @ Glutamyl-tRNA(Gln) amidotransferase subunit B (EC 6.3.5.7)	bi	5	894	fig|6666666.82339.peg.894	100	Aspartyl-tRNA(Asn) amidotransferase subunit B (EC 6.3.5.6) @ Glutamyl-tRNA(Gln) amidotransferase subunit B (EC 6.3.5.7)
25	1714	493	fig|6666666.685834.peg.1714	Aspartyl-tRNA(Asn) amidotransferase subunit A (EC 6.3.5.6) @ Glutamyl-tRNA(Gln) amidotransferase subunit A (EC 6.3.5.7)	bi	5	893	fig|6666666.82339.peg.893	99.8	Aspartyl-tRNA(Asn) amidotransferase subunit A (EC 6.3.5.6) @ Glutamyl-tRNA(Gln) amidotransferase subunit A (EC 6.3.5.7)
25	1715	96	fig|6666666.685834.peg.1715	Aspartyl-tRNA(Asn) amidotransferase subunit C (EC 6.3.5.6) @ Glutamyl-tRNA(Gln) amidotransferase subunit C (EC 6.3.5.7)	bi	5	891	fig|6666666.82339.peg.891	98.95	Aspartyl-tRNA(Asn) amidotransferase subunit C (EC 6.3.5.6) @ Glutamyl-tRNA(Gln) amidotransferase subunit C (EC 6.3.5.7)
25	1716	346	fig|6666666.685834.peg.1716	Rod shape-determining protein MreB	bi	5	890	fig|6666666.82339.peg.890	100	Rod shape-determining protein MreB
25	1717	317	fig|6666666.685834.peg.1717	Rod shape-determining protein MreC	bi	5	889	fig|6666666.82339.peg.889	99.68	Rod shape-determining protein MreC
25	1718	161	fig|6666666.685834.peg.1718	Rod shape-determining protein MreD	bi	5	888	fig|6666666.82339.peg.888	100	Rod shape-determining protein MreD
25	1719	45	fig|6666666.685834.peg.1719	hypothetical protein	-				0
25	1720	203	fig|6666666.685834.peg.1720	Septum formation protein Maf	bi	5	886	fig|6666666.82339.peg.886	99.5	Septum formation protein Maf
25	1721	488	fig|6666666.685834.peg.1721	Ribonuclease G	bi	5	885	fig|6666666.82339.peg.885	100	Cytoplasmic axial filament protein CafA and Ribonuclease G (EC 3.1.4.-)
25	1722	1433	fig|6666666.685834.peg.1722	FIG005080: Possible exported protein	bi	5	883	fig|6666666.82339.peg.883	98.88	FIG005080: Possible exported protein
25	1723	487	fig|6666666.685834.peg.1723	TldD protein, part of TldE/TldD proteolytic complex	bi	5	882	fig|6666666.82339.peg.882	99.59	TldD protein, part of TldE/TldD proteolytic complex
25	1724	39	fig|6666666.685834.peg.1724	hypothetical protein	-				0
25	1725	168	fig|6666666.685834.peg.1725	UPF0307 protein YjgA	bi	5	881	fig|6666666.82339.peg.881	100	FIG138315: Putative alpha helix protein
25	1726	457	fig|6666666.685834.peg.1726	TldE protein, part of TldE/TldD proteolytic complex	bi	5	880	fig|6666666.82339.peg.880	99.34	TldE protein, part of TldE/TldD proteolytic complex
25	1727	452	fig|6666666.685834.peg.1727	Mg/Co/Ni transporter MgtE, CBS domain-containing	bi	5	879	fig|6666666.82339.peg.879	100	Mg/Co/Ni transporter MgtE / CBS domain
25	1728	90	fig|6666666.685834.peg.1728	Phosphocarrier protein, nitrogen regulation associated	bi	5	878	fig|6666666.82339.peg.878	100	Phosphocarrier protein, nitrogen regulation associated
25	1729	312	fig|6666666.685834.peg.1729	RNase adapter protein RapZ	bi	5	877	fig|6666666.82339.peg.877	97.78	FIG000506: Predicted P-loop-containing kinase
25	1730	157	fig|6666666.685834.peg.1730	PTS IIA-like nitrogen-regulatory protein PtsN	bi	5	876	fig|6666666.82339.peg.876	99.25	PTS IIA-like nitrogen-regulatory protein PtsN
25	1731	103	fig|6666666.685834.peg.1731	Ribosome hibernation promoting factor Hpf	bi	5	875	fig|6666666.82339.peg.875	100	Ribosome hibernation protein YhbH
25	1732	483	fig|6666666.685834.peg.1732	RNA polymerase sigma-54 factor RpoN	bi	5	874	fig|6666666.82339.peg.874	99.59	RNA polymerase sigma-54 factor RpoN
25	1733	247	fig|6666666.685834.peg.1733	Lipopolysaccharide ABC transporter, ATP-binding protein LptB	bi	5	873	fig|6666666.82339.peg.873	100	Lipopolysaccharide ABC transporter, ATP-binding protein LptB
25	1734	193	fig|6666666.685834.peg.1734	LptA, protein essential for LPS transport across the periplasm	bi	5	872	fig|6666666.82339.peg.872	97.92	LptA, protein essential for LPS transport across the periplasm
25	1735	228	fig|6666666.685834.peg.1735	hypothetical protein	bi	5	871	fig|6666666.82339.peg.871	98.24	Uncharacterized protein YrbK clustered with lipopolysaccharide transporters
25	1736	190	fig|6666666.685834.peg.1736	3-deoxy-D-manno-octulosonate 8-phosphate phosphatase (EC 3.1.3.45)	bi	5	870	fig|6666666.82339.peg.870	100	3-deoxy-D-manno-octulosonate 8-phosphate phosphatase (EC 3.1.3.45)
25	1737	356	fig|6666666.685834.peg.1737	D-arabinose-5-phosphate isomerase (EC 5.3.1.13)	bi	5	869	fig|6666666.82339.peg.869	98.31	Arabinose 5-phosphate isomerase (EC 5.3.1.13)
25	1738	315	fig|6666666.685834.peg.1738	Inner membrane protein YrbG, predicted calcium/sodium:proton antiporter	bi	5	868	fig|6666666.82339.peg.868	100	Inner membrane protein YrbG, predicted calcium/sodium:proton antiporter
25	1739	307	fig|6666666.685834.peg.1739	Phospholipid ABC transporter ATP-binding protein MlaF	bi	5	867	fig|6666666.82339.peg.867	100	Uncharacterized ABC transporter, ATP-binding protein YrbF
25	1740	267	fig|6666666.685834.peg.1740	Phospholipid ABC transporter permease protein MlaE	bi	5	866	fig|6666666.82339.peg.866	100	Uncharacterized ABC transporter, permease component YrbE
25	1741	155	fig|6666666.685834.peg.1741	Phospholipid ABC transporter substrate-binding protein MlaD	bi	5	865	fig|6666666.82339.peg.865	100	Uncharacterized ABC transporter, periplasmic component YrbD
25	1742	221	fig|6666666.685834.peg.1742	Phospholipid ABC transporter shuttle protein MlaC	bi	5	864	fig|6666666.82339.peg.864	100	Uncharacterized ABC transporter, auxiliary component YrbC
25	1743	124	fig|6666666.685834.peg.1743	Uncharacterized protein YrbB	bi	5	863	fig|6666666.82339.peg.863	99.18	Uncharacterized protein YrbB
25	1744	85	fig|6666666.685834.peg.1744	Acid stress protein IbaG	bi	5	862	fig|6666666.82339.peg.862	100	YrbA protein
25	1745	422	fig|6666666.685834.peg.1745	UDP-N-acetylglucosamine 1-carboxyvinyltransferase (EC 2.5.1.7)	bi	5	861	fig|6666666.82339.peg.861	99.76	UDP-N-acetylglucosamine 1-carboxyvinyltransferase (EC 2.5.1.7)
25	1746	215	fig|6666666.685834.peg.1746	ATP phosphoribosyltransferase (EC 2.4.2.17) => HisGs	bi	5	860	fig|6666666.82339.peg.860	99.53	ATP phosphoribosyltransferase (EC 2.4.2.17)
25	1747	435	fig|6666666.685834.peg.1747	Histidinol dehydrogenase (EC 1.1.1.23)	bi	5	859	fig|6666666.82339.peg.859	99.77	Histidinol dehydrogenase (EC 1.1.1.23)
25	1748	439	fig|6666666.685834.peg.1748	Outer membrane stress sensor protease DegQ, serine protease	bi	5	858	fig|6666666.82339.peg.858	99.32	Outer membrane stress sensor protease DegQ, serine protease
25	1749	256	fig|6666666.685834.peg.1749	GTP cyclohydrolase 1 type 2 homolog YbgI	bi	5	857	fig|6666666.82339.peg.857	98.04	FIG137478: Hypothetical protein YbgI
25	1750	151	fig|6666666.685834.peg.1750	Putative cytochrome d ubiquinol oxidase subunit III (EC 1.10.3.-) (Cytochrome bd-I oxidase subunit III)	bi	5	856	fig|6666666.82339.peg.856	100	protein of unknown function DUF1043
25	1751	386	fig|6666666.685834.peg.1751	Cell division protein ZapE	bi	5	855	fig|6666666.82339.peg.855	100	ATPase, AFG1 family
25	1752	40	fig|6666666.685834.peg.1752	hypothetical protein	-				0
25	1753	143	fig|6666666.685834.peg.1753	LSU ribosomal protein L13p (L13Ae)	bi	5	854	fig|6666666.82339.peg.854	100	LSU ribosomal protein L13p (L13Ae)
25	1754	130	fig|6666666.685834.peg.1754	SSU ribosomal protein S9p (S16e)	bi	5	853	fig|6666666.82339.peg.853	100	SSU ribosomal protein S9p (S16e)
25	1755	199	fig|6666666.685834.peg.1755	Ubiquinol-cytochrome C reductase iron-sulfur subunit (EC 1.10.2.2)	bi	5	852	fig|6666666.82339.peg.852	100	Ubiquinol-cytochrome C reductase iron-sulfur subunit (EC 1.10.2.2)
25	1756	421	fig|6666666.685834.peg.1756	Ubiquinol-cytochrome C reductase, cytochrome B subunit (EC 1.10.2.2)	bi	5	851	fig|6666666.82339.peg.851	99.76	Ubiquinol--cytochrome c reductase, cytochrome B subunit (EC 1.10.2.2)
25	1757	271	fig|6666666.685834.peg.1757	Ubiquinol-cytochrome C reductase, cytochrome C1 subunit	bi	5	850	fig|6666666.82339.peg.850	98.89	ubiquinol cytochrome C oxidoreductase, cytochrome C1 subunit
25	1758	209	fig|6666666.685834.peg.1758	Stringent starvation protein A	bi	5	849	fig|6666666.82339.peg.849	100	Stringent starvation protein A
25	1759	197	fig|6666666.685834.peg.1759	Stringent starvation protein B	bi	5	848	fig|6666666.82339.peg.848	96.46	Stringent starvation protein B
25	1760	193	fig|6666666.685834.peg.1760	Uncharacterized protein YraP	bi	5	847	fig|6666666.82339.peg.847	99.48	21 kDa hemolysin precursor
25	1761	198	fig|6666666.685834.peg.1761	DnaA initiator-associating protein DiaA	bi	5	846	fig|6666666.82339.peg.846	100	Phosphoheptose isomerase (EC 5.3.1.-)
25	1762	134	fig|6666666.685834.peg.1762	UPF0102 protein YraN	bi	5	845	fig|6666666.82339.peg.845	100	Predicted endonuclease distantly related to archaeal Holliday junction resolvase
25	1763	634	fig|6666666.685834.peg.1763	Penicillin-binding protein activator LpoA	bi	5	844	fig|6666666.82339.peg.844	99.53	LppC putative lipoprotein
25	1764	39	fig|6666666.685834.peg.1764	hypothetical protein	-				0
25	1765	288	fig|6666666.685834.peg.1765	16S rRNA (cytidine(1402)-2'-O)-methyltransferase (EC 2.1.1.198)	bi	5	843	fig|6666666.82339.peg.843	99.65	rRNA small subunit methyltransferase I
25	1766	329	fig|6666666.685834.peg.1766	16S rRNA (cytosine(1402)-N(4))-methyltransferase (EC 2.1.1.199)	bi	5	842	fig|6666666.82339.peg.842	99.7	rRNA small subunit methyltransferase H
25	1767	107	fig|6666666.685834.peg.1767	Cell division protein FtsL	bi	5	841	fig|6666666.82339.peg.841	100	Cell division protein FtsL
25	1768	593	fig|6666666.685834.peg.1768	Cell division protein FtsI [Peptidoglycan synthetase] (EC 2.4.1.129)	bi	5	840	fig|6666666.82339.peg.840	99.32	Cell division protein FtsI [Peptidoglycan synthetase] (EC 2.4.1.129)
25	1769	533	fig|6666666.685834.peg.1769	UDP-N-acetylmuramoyl-dipeptide--2,6-diaminopimelate ligase (EC 6.3.2.13)	bi	5	839	fig|6666666.82339.peg.839	99.44	UDP-N-acetylmuramoylalanyl-D-glutamate--2,6-diaminopimelate ligase (EC 6.3.2.13)
25	1770	488	fig|6666666.685834.peg.1770	UDP-N-acetylmuramoyl-tripeptide--D-alanyl-D-alanine ligase (EC 6.3.2.10)	bi	5	838	fig|6666666.82339.peg.838	98.36	UDP-N-acetylmuramoylalanyl-D-glutamyl-2,6-diaminopimelate--D-alanyl-D-alanine ligase (EC 6.3.2.10)
25	1771	361	fig|6666666.685834.peg.1771	Phospho-N-acetylmuramoyl-pentapeptide-transferase (EC 2.7.8.13)	bi	5	837	fig|6666666.82339.peg.837	100	Phospho-N-acetylmuramoyl-pentapeptide-transferase (EC 2.7.8.13)
25	1772	504	fig|6666666.685834.peg.1772	UDP-N-acetylmuramoyl-L-alanine--D-glutamate ligase (EC 6.3.2.9)	bi	5	836	fig|6666666.82339.peg.836	97.81	UDP-N-acetylmuramoylalanine--D-glutamate ligase (EC 6.3.2.9)
25	1773	410	fig|6666666.685834.peg.1773	Peptidoglycan glycosyltransferase FtsW (EC 2.4.1.129)	bi	5	835	fig|6666666.82339.peg.835	99.76	Cell division protein FtsW
25	1774	382	fig|6666666.685834.peg.1774	UDP-N-acetylglucosamine--N-acetylmuramyl-(pentapeptide) pyrophosphoryl-undecaprenol N-acetylglucosamine transferase (EC 2.4.1.227)	bi	5	834	fig|6666666.82339.peg.834	98.55	UDP-N-acetylglucosamine--N-acetylmuramyl-(pentapeptide) pyrophosphoryl-undecaprenol N-acetylglucosamine transferase (EC 2.4.1.227)
25	1775	482	fig|6666666.685834.peg.1775	UDP-N-acetylmuramate--L-alanine ligase (EC 6.3.2.8)	bi	5	833	fig|6666666.82339.peg.833	99.36	UDP-N-acetylmuramate--alanine ligase (EC 6.3.2.8)
25	1776	334	fig|6666666.685834.peg.1776	D-alanine--D-alanine ligase (EC 6.3.2.4)	bi	5	832	fig|6666666.82339.peg.832	98.5	D-alanine--D-alanine ligase (EC 6.3.2.4)
25	1777	243	fig|6666666.685834.peg.1777	Cell division protein FtsQ	bi	5	831	fig|6666666.82339.peg.831	100	Cell division protein FtsQ
25	1778	427	fig|6666666.685834.peg.1778	Cell division protein FtsA	bi	5	830	fig|6666666.82339.peg.830	100	Cell division protein FtsA
25	1779	389	fig|6666666.685834.peg.1779	Cell division protein FtsZ	bi	5	829	fig|6666666.82339.peg.829	100	Cell division protein FtsZ (EC 3.4.24.-)
25	1780	318	fig|6666666.685834.peg.1780	UDP-3-O-[3-hydroxymyristoyl] N-acetylglucosamine deacetylase (EC 3.5.1.108)	bi	5	828	fig|6666666.82339.peg.828	99.67	UDP-3-O-[3-hydroxymyristoyl] N-acetylglucosamine deacetylase (EC 3.5.1.108)
25	1781	160	fig|6666666.685834.peg.1781	Zn-ribbon-containing, possibly RNA-binding protein and truncated derivatives	bi	5	827	fig|6666666.82339.peg.827	97.9	Zn-ribbon-containing, possibly RNA-binding protein and truncated derivatives
25	1782	127	fig|6666666.685834.peg.1782	hypothetical protein	bi	5	826	fig|6666666.82339.peg.826	100	hypothetical protein
25	1783	921	fig|6666666.685834.peg.1783	Protein translocase subunit SecA	bi	5	825	fig|6666666.82339.peg.825	99.46	Protein export cytoplasm protein SecA ATPase RNA helicase (TC 3.A.5.1.1)
25	1784	408	fig|6666666.685834.peg.1784	Glutamate N-acetyltransferase (EC 2.3.1.35) @ N-acetylglutamate synthase (EC 2.3.1.1)	bi	5	824	fig|6666666.82339.peg.824	98.53	Glutamate N-acetyltransferase (EC 2.3.1.35) / N-acetylglutamate synthase (EC 2.3.1.1)
25	1785	318	fig|6666666.685834.peg.1785	Mutator MutT protein (7,8-dihydro-8-oxoguanine-triphosphatase) (EC 3.6.1.-) / Thiazole tautomerase TenI-like domain	bi	5	823	fig|6666666.82339.peg.823	99.03	Mutator mutT protein (7,8-dihydro-8-oxoguanine-triphosphatase) (EC 3.6.1.-) / Thiamin-phosphate pyrophosphorylase-like protein
25	1786	82	fig|6666666.685834.peg.1786	DNA gyrase inhibitor YacG	bi	5	822	fig|6666666.82339.peg.822	100	protein of unknown function DUF329
25	1787	217	fig|6666666.685834.peg.1787	Dephospho-CoA kinase (EC 2.7.1.24)	bi	5	821	fig|6666666.82339.peg.821	95.83	Dephospho-CoA kinase (EC 2.7.1.24)
25	1788	287	fig|6666666.685834.peg.1788	Leader peptidase (Prepilin peptidase) (EC 3.4.23.43) / N-methyltransferase (EC 2.1.1.-)	bi	5	820	fig|6666666.82339.peg.820	97.9	Leader peptidase (Prepilin peptidase) (EC 3.4.23.43) / N-methyltransferase (EC 2.1.1.-)
25	1789	413	fig|6666666.685834.peg.1789	Type IV fimbrial assembly protein PilC	bi	5	819	fig|6666666.82339.peg.819	92.72	Type IV fimbrial assembly protein PilC
25	1790	579	fig|6666666.685834.peg.1790	Type IV fimbrial assembly, ATPase PilB	bi	5	818	fig|6666666.82339.peg.818	97.92	Type IV fimbrial assembly, ATPase PilB
25	1791	101	fig|6666666.685834.peg.1791	hypothetical protein	bi	5	817	fig|6666666.82339.peg.817	100	hypothetical protein
25	1792	426	fig|6666666.685834.peg.1792	Cobalt-zinc-cadmium resistance protein	bi	5	816	fig|6666666.82339.peg.816	94.86	Cobalt-zinc-cadmium resistance protein
25	1793	520	fig|6666666.685834.peg.1793	ABC transporter, permease protein	bi	5	815	fig|6666666.82339.peg.815	98.44	Phosphonate ABC transporter permease protein phnE (TC 3.A.1.9.1)
25	1794	243	fig|6666666.685834.peg.1794	ABC transporter, ATP-binding protein	bi	5	814	fig|6666666.82339.peg.814	97.56	Phosphonate ABC transporter ATP-binding protein (TC 3.A.1.9.1)
25	1795	294	fig|6666666.685834.peg.1795	ABC transporter, substrate-binding protein (cluster 12, methionine/phosphonates)	bi	5	813	fig|6666666.82339.peg.813	98.63	Phosphonate ABC transporter phosphate-binding periplasmic component (TC 3.A.1.9.1)
25	1796	303	fig|6666666.685834.peg.1796	Phosphogluconate repressor HexR, RpiR family	bi	5	812	fig|6666666.82339.peg.812	100	Phosphogluconate repressor HexR, RpiR family
25	1797	497	fig|6666666.685834.peg.1797	Glucose-6-phosphate 1-dehydrogenase (EC 1.1.1.49)	bi	5	811	fig|6666666.82339.peg.811	100	Glucose-6-phosphate 1-dehydrogenase (EC 1.1.1.49)
25	1798	231	fig|6666666.685834.peg.1798	6-phosphogluconolactonase (EC 3.1.1.31), eukaryotic type	bi	5	810	fig|6666666.82339.peg.810	98.7	6-phosphogluconolactonase (EC 3.1.1.31), eukaryotic type
25	1799	221	fig|6666666.685834.peg.1799	4-hydroxy-2-oxoglutarate aldolase (EC 4.1.3.16) @ 2-dehydro-3-deoxyphosphogluconate aldolase (EC 4.1.2.14)	bi	5	809	fig|6666666.82339.peg.809	100	4-Hydroxy-2-oxoglutarate aldolase (EC 4.1.3.16) @ 2-dehydro-3-deoxyphosphogluconate aldolase (EC 4.1.2.14)
25	1800	346	fig|6666666.685834.peg.1800	2-dehydropantoate 2-reductase (EC 1.1.1.169)	bi	5	808	fig|6666666.82339.peg.808	92.17	2-dehydropantoate 2-reductase (EC 1.1.1.169)
25	1801	725	fig|6666666.685834.peg.1801	DNA topoisomerase III (EC 5.99.1.2)	bi	5	807	fig|6666666.82339.peg.807	95.99	DNA topoisomerase III (EC 5.99.1.2)
25	1802	636	fig|6666666.685834.peg.1802	hypothetical protein	bi	5	806	fig|6666666.82339.peg.806	99.84	hypothetical protein
25	1803	317	fig|6666666.685834.peg.1803	Homocysteine S-methyltransferase-like protein	bi	5	805	fig|6666666.82339.peg.805	97.61	Homocysteine S-methyltransferase (EC 2.1.1.10)
25	1804	609	fig|6666666.685834.peg.1804	hypothetical protein	bi	5	804	fig|6666666.82339.peg.804	99.67	TnpR protein
25	1805	415	fig|6666666.685834.peg.1805	hypothetical protein	bi	5	803	fig|6666666.82339.peg.803	100	hypothetical protein
25	1806	486	fig|6666666.685834.peg.1806	Undecaprenyl-phosphate galactosephosphotransferase (EC 2.7.8.6)	bi	5	802	fig|6666666.82339.peg.802	99.38	Undecaprenyl-phosphate galactosephosphotransferase (EC 2.7.8.6)
25	1807	361	fig|6666666.685834.peg.1807	Beta-1,3-glucosyltransferase	bi	5	801	fig|6666666.82339.peg.801	98.33	Beta-1,3-glucosyltransferase
25	1808	474	fig|6666666.685834.peg.1808	plobable polysaccharide biosynthesis protein	bi	5	800	fig|6666666.82339.peg.800	95.16	plobable polysaccharide biosynthesis protein
25	1809	458	fig|6666666.685834.peg.1809	FIG00564637: hypothetical protein	bi	5	799	fig|6666666.82339.peg.799	99.12	FIG00564637: hypothetical protein
25	1810	485	fig|6666666.685834.peg.1810	hypothetical protein	bi	5	798	fig|6666666.82339.peg.798	99.33	Gll1796 protein
25	1811	391	fig|6666666.685834.peg.1811	hypothetical protein	bi	5	797	fig|6666666.82339.peg.797	99.23	hypothetical protein
25	1812	120	fig|6666666.685834.peg.1812	hypothetical protein	bi	5	796	fig|6666666.82339.peg.796	100	hypothetical protein
25	1813	402	fig|6666666.685834.peg.1813	AmpG permease	bi	5	795	fig|6666666.82339.peg.795	99.75	AmpG permease
25	1814	55	fig|6666666.685834.peg.1814	hypothetical protein	-				0
25	1815	176	fig|6666666.685834.peg.1815	Transcriptional activator RfaH	bi	5	794	fig|6666666.82339.peg.794	99.43	Transcriptional activator RfaH
25	1816	169	fig|6666666.685834.peg.1816	FKBP-type peptidyl-prolyl cis-trans isomerase SlyD (EC 5.2.1.8)	bi	5	793	fig|6666666.82339.peg.793	99.4	FKBP-type peptidyl-prolyl cis-trans isomerase SlyD (EC 5.2.1.8)
25	1817	146	fig|6666666.685834.peg.1817	hypothetical protein	bi	5	792	fig|6666666.82339.peg.792	94.37	Late competence protein ComEA, DNA receptor
25	1818	234	fig|6666666.685834.peg.1818	Orotidine 5'-phosphate decarboxylase (EC 4.1.1.23)	bi	5	791	fig|6666666.82339.peg.791	98.71	Orotidine 5'-phosphate decarboxylase (EC 4.1.1.23)
25	1819	275	fig|6666666.685834.peg.1819	hypothetical protein	bi	5	790	fig|6666666.82339.peg.790	99.64	Outer membrane protein
25	1820	304	fig|6666666.685834.peg.1820	Vitamin B12 ABC transporter, B12-binding component BtuF	bi	5	789	fig|6666666.82339.peg.789	94.39	Vitamin B12 ABC transporter, B12-binding component BtuF
25	1821	200	fig|6666666.685834.peg.1821	Cob(I)alamin adenosyltransferase (EC 2.5.1.17)	bi	5	788	fig|6666666.82339.peg.788	98.99	Cob(I)alamin adenosyltransferase (EC 2.5.1.17)
25	1822	628	fig|6666666.685834.peg.1822	TonB-dependent receptor	bi	5	787	fig|6666666.82339.peg.787	98.25	Outer membrane vitamin B12 receptor BtuB
25	1823	414	fig|6666666.685834.peg.1823	Na+ dependent nucleoside transporter NupC	bi	5	786	fig|6666666.82339.peg.786	100	Na+ dependent nucleoside transporter NupC
25	1824	646	fig|6666666.685834.peg.1824	Sodium/hydrogen exchanger family protein	bi	5	785	fig|6666666.82339.peg.785	99.38	sodium/hydrogen exchanger
25	1825	40	fig|6666666.685834.peg.1825	hypothetical protein	bi	5	784	fig|6666666.82339.peg.784	94.87	hypothetical protein
25	1826	1082	fig|6666666.685834.peg.1826	Uncharacterized protein YdiJ	bi	5	783	fig|6666666.82339.peg.783	97.96	Glycolate dehydrogenase (EC 1.1.99.14), subunit GlcD
25	1827	295	fig|6666666.685834.peg.1827	hypothetical protein	bi	5	782	fig|6666666.82339.peg.782	98.98	hypothetical protein
25	1828	126	fig|6666666.685834.peg.1828	Fluoride ion transporter CrcB	bi	5	781	fig|6666666.82339.peg.781	98.35	CrcB protein
25	1829	426	fig|6666666.685834.peg.1829	Seryl-tRNA synthetase (EC 6.1.1.11)	bi	5	780	fig|6666666.82339.peg.780	100	Seryl-tRNA synthetase (EC 6.1.1.11)
25	1830	402	fig|6666666.685834.peg.1830	Precorrin-2 oxidase (EC 1.3.1.76) @ Sirohydrochlorin ferrochelatase activity of CysG (EC 4.99.1.4) / Uroporphyrinogen-III methyltransferase (EC 2.1.1.107)	bi	5	779	fig|6666666.82339.peg.779	99.75	Uroporphyrinogen-III methyltransferase (EC 2.1.1.107)
25	1831	610	fig|6666666.685834.peg.1831	3-methylmercaptopropionyl-CoA dehydrogenase (DmdC)	bi	5	778	fig|6666666.82339.peg.778	98.36	Acyl-CoA dehydrogenase (EC 1.3.8.7)
25	1832	182	fig|6666666.685834.peg.1832	FIG028593: membrane protein	bi	5	777	fig|6666666.82339.peg.777	97.24	Predicted membrane protein
25	1833	151	fig|6666666.685834.peg.1833	Regulator of nucleoside diphosphate kinase	bi	5	776	fig|6666666.82339.peg.776	99.33	Regulator of nucleoside diphosphate kinase
25	1834	129	fig|6666666.685834.peg.1834	Protein of unknown function UPF0060	bi	5	775	fig|6666666.82339.peg.775	99.22	Protein of unknown function UPF0060
25	1835	124	fig|6666666.685834.peg.1835	hypothetical protein	bi	5	774	fig|6666666.82339.peg.774	100	hypothetical protein
25	1836	251	fig|6666666.685834.peg.1836	Dethiobiotin synthase BioD (EC 6.3.3.3)	bi	5	773	fig|6666666.82339.peg.773	98.4	Dethiobiotin synthetase (EC 6.3.3.3)
25	1837	285	fig|6666666.685834.peg.1837	Malonyl-[acyl-carrier protein] O-methyltransferase (EC 2.1.1.197)	bi	5	772	fig|6666666.82339.peg.772	96.83	Biotin synthesis protein BioC
25	1838	277	fig|6666666.685834.peg.1838	Biotin synthesis protein BioH	bi	5	771	fig|6666666.82339.peg.771	90.94	Biotin synthesis protein BioH
25	1839	454	fig|6666666.685834.peg.1839	8-amino-7-oxononanoate synthase (EC 2.3.1.47)	bi	5	770	fig|6666666.82339.peg.770	95.58	8-amino-7-oxononanoate synthase (EC 2.3.1.47)
25	1840	393	fig|6666666.685834.peg.1840	Biotin synthase (EC 2.8.1.6)	bi	5	769	fig|6666666.82339.peg.769	99.49	Biotin synthase (EC 2.8.1.6)
25	1841	300	fig|6666666.685834.peg.1841	Competence protein F homolog, phosphoribosyltransferase domain; protein YhgH required for utilization of DNA as sole source of carbon and energy	bi	5	768	fig|6666666.82339.peg.768	97.58	Competence protein F homolog, phosphoribosyltransferase domain; protein YhgH required for utilization of DNA as sole source of carbon and energy
25	1842	366	fig|6666666.685834.peg.1842	YihE protein, required for LPS synthesis	bi	5	767	fig|6666666.82339.peg.767	99.45	YihE protein, required for LPS synthesis
25	1843	184	fig|6666666.685834.peg.1843	GTP cyclohydrolase I (EC 3.5.4.16) type 1	bi	5	766	fig|6666666.82339.peg.766	100	GTP cyclohydrolase I (EC 3.5.4.16) type 1
25	1844	135	fig|6666666.685834.peg.1844	D-erythro-7,8-dihydroneopterin triphosphate epimerase	bi	5	765	fig|6666666.82339.peg.765	100	Dihydroneopterin triphosphate epimerase
25	1845	115	fig|6666666.685834.peg.1845	hypothetical protein	bi	5	764	fig|6666666.82339.peg.764	98.25	hypothetical protein
25	1846	486	fig|6666666.685834.peg.1846	Succinate-semialdehyde dehydrogenase [NAD(P)+] (EC 1.2.1.16)	bi	5	763	fig|6666666.82339.peg.763	99.79	Aldehyde dehydrogenase B (EC 1.2.1.22)
25	1847	314	fig|6666666.685834.peg.1847	Glutaminase (EC 3.5.1.2)	bi	5	762	fig|6666666.82339.peg.762	100	Glutaminase (EC 3.5.1.2)
25	1848	80	fig|6666666.685834.peg.1848	Uncharacterized membrane protein SO_4740	bi	3	620	fig|6666666.82339.peg.620	100	Arginine/ornithine antiporter ArcD
25	1849	376	fig|6666666.685834.peg.1849	5-oxo-L-prolinase, putative	bi	3	619	fig|6666666.82339.peg.619	97.87	5-oxo-L-prolinase, putative
25	1850	526	fig|6666666.685834.peg.1850	IMP cyclohydrolase (EC 3.5.4.10) / Phosphoribosylaminoimidazolecarboxamide formyltransferase (EC 2.1.2.3)	bi	3	618	fig|6666666.82339.peg.618	99.05	IMP cyclohydrolase (EC 3.5.4.10) / Phosphoribosylaminoimidazolecarboxamide formyltransferase (EC 2.1.2.3)
25	1851	99	fig|6666666.685834.peg.1851	DNA-binding protein Fis	bi	3	617	fig|6666666.82339.peg.617	100	DNA-binding protein Fis
25	1852	345	fig|6666666.685834.peg.1852	tRNA-dihydrouridine synthase DusB	bi	3	616	fig|6666666.82339.peg.616	99.71	tRNA dihydrouridine synthase B (EC 1.-.-.-)
25	1853	305	fig|6666666.685834.peg.1853	Ribosomal protein L11 methyltransferase	bi	3	614	fig|6666666.82339.peg.614	100	Ribosomal protein L11 methyltransferase (EC 2.1.1.-)
25	1854	447	fig|6666666.685834.peg.1854	Biotin carboxylase of acetyl-CoA carboxylase (EC 6.3.4.14)	bi	3	613	fig|6666666.82339.peg.613	100	Biotin carboxylase of acetyl-CoA carboxylase (EC 6.3.4.14)
25	1855	155	fig|6666666.685834.peg.1855	Biotin carboxyl carrier protein of acetyl-CoA carboxylase	bi	3	612	fig|6666666.82339.peg.612	94.9	Biotin carboxyl carrier protein of acetyl-CoA carboxylase
25	1856	147	fig|6666666.685834.peg.1856	3-dehydroquinate dehydratase II (EC 4.2.1.10)	bi	3	611	fig|6666666.82339.peg.611	99.32	3-dehydroquinate dehydratase II (EC 4.2.1.10)
25	1857	687	fig|6666666.685834.peg.1857	Cytochrome c-type biogenesis protein DsbD, protein-disulfide reductase (EC 1.8.1.8)	bi	3	610	fig|6666666.82339.peg.610	95.04	Cytochrome c-type biogenesis protein DsbD, protein-disulfide reductase (EC 1.8.1.8)
25	1858	47	fig|6666666.685834.peg.1858	hypothetical protein	bi	3	609	fig|6666666.82339.peg.609	86.96	hypothetical protein
25	1859	368	fig|6666666.685834.peg.1859	FIG014328: hypothetical protein	bi	3	608	fig|6666666.82339.peg.608	99.46	FIG014328: hypothetical protein
25	1860	177	fig|6666666.685834.peg.1860	Inorganic pyrophosphatase (EC 3.6.1.1)	bi	3	607	fig|6666666.82339.peg.607	100	Inorganic pyrophosphatase (EC 3.6.1.1)
25	1861	576	fig|6666666.685834.peg.1861	Serine/threonine protein kinase	bi	3	606	fig|6666666.82339.peg.606	100	serine/threonine protein kinase
25	1862	217	fig|6666666.685834.peg.1862	hypothetical protein	bi	3	605	fig|6666666.82339.peg.605	97.66	Oxidoreductase (EC 1.1.1.-)
25	1863	421	fig|6666666.685834.peg.1863	Pyrophosphate-dependent fructose 6-phosphate-1-kinase (EC 2.7.1.90)	bi	3	604	fig|6666666.82339.peg.604	100	6-phosphofructokinase (EC 2.7.1.11)
25	1864	481	fig|6666666.685834.peg.1864	UDP-N-acetylmuramate:L-alanyl-gamma-D-glutamyl-meso-diaminopimelate ligase (EC 6.3.2.-)	bi	3	603	fig|6666666.82339.peg.603	98.54	UDP-N-acetylmuramate:L-alanyl-gamma-D-glutamyl-meso-diaminopimelate ligase (EC 6.3.2.-)
25	1865	218	fig|6666666.685834.peg.1865	Flavin prenyltransferase UbiX	bi	3	602	fig|6666666.82339.peg.602	99.08	3-polyprenyl-4-hydroxybenzoate carboxy-lyase UbiX (EC 4.1.1.-)
25	1866	210	fig|6666666.685834.peg.1866	Transporter, LysE family	bi	3	601	fig|6666666.82339.peg.601	100	Putative threonine efflux protein
25	1867	293	fig|6666666.685834.peg.1867	Permeases of the drug/metabolite transporter (DMT) superfamily	bi	3	600	fig|6666666.82339.peg.600	99.32	Permease of the drug/metabolite transporter (DMT) superfamily
25	1868	491	fig|6666666.685834.peg.1868	DedA protein	bi	3	599	fig|6666666.82339.peg.599	99.18	DedA protein
25	1869	320	fig|6666666.685834.peg.1869	GGDEF domain protein	bi	3	598	fig|6666666.82339.peg.598	100	diguanylate cyclase
25	1870	354	fig|6666666.685834.peg.1870	hypothetical protein	bi	3	597	fig|6666666.82339.peg.597	95.47	hypothetical protein
25	1871	428	fig|6666666.685834.peg.1871	Gamma-glutamyl phosphate reductase (EC 1.2.1.41)	bi	3	596	fig|6666666.82339.peg.596	99.06	Gamma-glutamyl phosphate reductase (EC 1.2.1.41)
25	1872	305	fig|6666666.685834.peg.1872	Nicotinate-nucleotide adenylyltransferase (EC 2.7.7.18)	bi	3	595	fig|6666666.82339.peg.595	97.1	Nicotinate-nucleotide adenylyltransferase (EC 2.7.7.18)
25	1873	120	fig|6666666.685834.peg.1873	Ribosomal silencing factor RsfA	bi	3	594	fig|6666666.82339.peg.594	100	Iojap protein
25	1874	156	fig|6666666.685834.peg.1874	23S rRNA (pseudouridine(1915)-N(3))-methyltransferase (EC 2.1.1.177)	bi	3	593	fig|6666666.82339.peg.593	99.33	LSU m3Psi1915 methyltransferase RlmH
25	1875	649	fig|6666666.685834.peg.1875	Peptidoglycan D,D-transpeptidase MrdA (EC 3.4.16.4)	bi	3	592	fig|6666666.82339.peg.592	99.19	Penicillin-binding protein 2 (PBP-2)
25	1876	383	fig|6666666.685834.peg.1876	Rod shape-determining protein RodA	bi	3	591	fig|6666666.82339.peg.591	100	Rod shape-determining protein RodA
25	1877	348	fig|6666666.685834.peg.1877	Membrane-bound lytic murein transglycosylase B	bi	3	590	fig|6666666.82339.peg.590	100	Membrane-bound lytic murein transglycosylase B precursor (EC 3.2.1.-)
25	1878	344	fig|6666666.685834.peg.1878	Septum-associated rare lipoprotein A	bi	3	589	fig|6666666.82339.peg.589	99.71	Rare lipoprotein A precursor
25	1879	401	fig|6666666.685834.peg.1879	D-alanyl-D-alanine carboxypeptidase (EC 3.4.16.4)	bi	3	588	fig|6666666.82339.peg.588	99.75	D-alanyl-D-alanine carboxypeptidase (EC 3.4.16.4)
25	1880	40	fig|6666666.685834.peg.1880	hypothetical protein	-				0
25	1881	96	fig|6666666.685834.peg.1881	Proposed lipoate regulatory protein YbeD	bi	3	587	fig|6666666.82339.peg.587	100	Proposed lipoate regulatory protein YbeD
25	1882	242	fig|6666666.685834.peg.1882	Octanoate-[acyl-carrier-protein]-protein-N-octanoyltransferase (EC 2.3.1.181)	bi	3	586	fig|6666666.82339.peg.586	99.59	Octanoate-[acyl-carrier-protein]-protein-N-octanoyltransferase
25	1883	331	fig|6666666.685834.peg.1883	Lipoyl synthase (EC 2.8.1.8)	bi	3	585	fig|6666666.82339.peg.585	100	Lipoate synthase
25	1884	330	fig|6666666.685834.peg.1884	Transcriptional regulator, LysR family	bi	3	584	fig|6666666.82339.peg.584	99.68	RuBisCO operon transcriptional regulator CbbR
25	1885	472	fig|6666666.685834.peg.1885	Pyruvate carboxylase subunit A (EC 6.4.1.1)	bi	3	583	fig|6666666.82339.peg.583	100	Pyruvate carboxylase subunit A (EC 6.4.1.1)
25	1886	611	fig|6666666.685834.peg.1886	Pyruvate carboxylase subunit B (biotin-containing) (EC 6.4.1.1)	bi	3	582	fig|6666666.82339.peg.582	99.18	Pyruvate carboxylase subunit B (biotin-containing) (EC 6.4.1.1)
25	1887	184	fig|6666666.685834.peg.1887	Lactoylglutathione lyase (EC 4.4.1.5)	bi	3	581	fig|6666666.82339.peg.581	99.45	Lactoylglutathione lyase (EC 4.4.1.5)
25	1888	251	fig|6666666.685834.peg.1888	Oxidoreductase, short-chain dehydrogenase/reductase family	bi	3	580	fig|6666666.82339.peg.580	98.8	3-oxoacyl-[acyl-carrier protein] reductase (EC 1.1.1.100)
25	1889	236	fig|6666666.685834.peg.1889	Chorismate mutase I / Prephenate dehydratase # AroHI/PheAIp/ACT domain	bi	3	579	fig|6666666.82339.peg.579	97.02	Chorismate mutase I (EC 5.4.99.5) / Prephenate dehydratase (EC 4.2.1.51) # AroHI/PheAIp/ACT domain
25	1890	285	fig|6666666.685834.peg.1890	isochorismatase hydrolase	bi	3	578	fig|6666666.82339.peg.578	96.83	Nicotinamidase (EC 3.5.1.19)
25	1891	158	fig|6666666.685834.peg.1891	Methylglyoxal synthase (EC 4.2.3.3)	bi	3	577	fig|6666666.82339.peg.577	99.36	Methylglyoxal synthase (EC 4.2.3.3)
25	1892	490	fig|6666666.685834.peg.1892	Pyruvate kinase (EC 2.7.1.40)	bi	3	576	fig|6666666.82339.peg.576	100	Pyruvate kinase (EC 2.7.1.40)
25	1893	881	fig|6666666.685834.peg.1893	DNA topoisomerase I (EC 5.99.1.2)	bi	3	575	fig|6666666.82339.peg.575	99.77	DNA topoisomerase I (EC 5.99.1.2)
25	1894	160	fig|6666666.685834.peg.1894	hypothetical protein	bi	3	574	fig|6666666.82339.peg.574	97.48	hypothetical protein
25	1895	80	fig|6666666.685834.peg.1895	hypothetical protein	bi	3	573	fig|6666666.82339.peg.573	100	hypothetical protein
25	1896	210	fig|6666666.685834.peg.1896	SOS-response repressor and protease LexA (EC 3.4.21.88)	bi	3	572	fig|6666666.82339.peg.572	100	SOS-response repressor and protease LexA (EC 3.4.21.88)
25	1897	226	fig|6666666.685834.peg.1897	Predicted transcriptional regulator for fatty acid degradation FadQ, TetR family	bi	3	571	fig|6666666.82339.peg.571	100	Predicted transcriptional regulator for fatty acid degradation FadQ, TetR family
25	1898	181	fig|6666666.685834.peg.1898	L,D-transpeptidase	bi	3	570	fig|6666666.82339.peg.570	97.22	Glutamate synthase [NADPH] large chain (EC 1.4.1.13)
25	1899	385	fig|6666666.685834.peg.1899	beta-N-acetylglucosaminidase (EC 3.2.1.52)	bi	3	569	fig|6666666.82339.peg.569	98.7	Beta N-acetyl-glucosaminidase (EC 3.2.1.52)
25	1900	449	fig|6666666.685834.peg.1900	Small-conductance mechanosensitive channel	bi	3	568	fig|6666666.82339.peg.568	99.11	Small-conductance mechanosensitive channel
25	1901	194	fig|6666666.685834.peg.1901	Hypoxanthine-guanine phosphoribosyltransferase (EC 2.4.2.8)	bi	3	567	fig|6666666.82339.peg.567	100	Hypoxanthine-guanine phosphoribosyltransferase (EC 2.4.2.8)
25	1902	246	fig|6666666.685834.peg.1902	5'-methylthioadenosine phosphorylase (EC 2.4.2.28)	bi	3	566	fig|6666666.82339.peg.566	98.78	5'-methylthioadenosine phosphorylase (EC 2.4.2.28)
25	1903	1176	fig|6666666.685834.peg.1903	Transcription-repair coupling factor	bi	3	565	fig|6666666.82339.peg.565	99.49	Transcription-repair coupling factor
25	1904	483	fig|6666666.685834.peg.1904	NADP-dependent glyceraldehyde-3-phosphate dehydrogenase (EC 1.2.1.13)	bi	3	564	fig|6666666.82339.peg.564	100	NADPH-dependent glyceraldehyde-3-phosphate dehydrogenase (EC 1.2.1.13)
25	1905	450	fig|6666666.685834.peg.1905	Na(+)-translocating NADH-quinone reductase subunit A (EC 1.6.5.8)	bi	3	563	fig|6666666.82339.peg.563	99.55	Na(+)-translocating NADH-quinone reductase subunit A (EC 1.6.5.-)
25	1906	410	fig|6666666.685834.peg.1906	Na(+)-translocating NADH-quinone reductase subunit B (EC 1.6.5.8)	bi	3	562	fig|6666666.82339.peg.562	100	Na(+)-translocating NADH-quinone reductase subunit B (EC 1.6.5.-)
25	1907	261	fig|6666666.685834.peg.1907	Na(+)-translocating NADH-quinone reductase subunit C (EC 1.6.5.8)	bi	3	561	fig|6666666.82339.peg.561	100	Na(+)-translocating NADH-quinone reductase subunit C (EC 1.6.5.-)
25	1908	223	fig|6666666.685834.peg.1908	Na(+)-translocating NADH-quinone reductase subunit D (EC 1.6.5.8)	bi	3	560	fig|6666666.82339.peg.560	100	Na(+)-translocating NADH-quinone reductase subunit D (EC 1.6.5.-)
25	1909	207	fig|6666666.685834.peg.1909	Na(+)-translocating NADH-quinone reductase subunit E (EC 1.6.5.8)	bi	3	559	fig|6666666.82339.peg.559	100	Na(+)-translocating NADH-quinone reductase subunit E (EC 1.6.5.-)
25	1910	411	fig|6666666.685834.peg.1910	Na(+)-translocating NADH-quinone reductase subunit F (EC 1.6.5.8)	bi	3	558	fig|6666666.82339.peg.558	100	Na(+)-translocating NADH-quinone reductase subunit F (EC 1.6.5.-)
25	1911	344	fig|6666666.685834.peg.1911	FAD:protein FMN transferase (EC 2.7.1.180) @ FAD:protein FMN transferase (EC 2.7.1.180), NqrBC-associated	bi	3	557	fig|6666666.82339.peg.557	99.42	Thiamin biosynthesis lipoprotein ApbE
25	1912	84	fig|6666666.685834.peg.1912	probable exported protein YPO3233	bi	3	556	fig|6666666.82339.peg.556	100	probable exported protein YPO3233
25	1913	464	fig|6666666.685834.peg.1913	Soluble pyridine nucleotide transhydrogenase (EC 1.6.1.1)	bi	3	555	fig|6666666.82339.peg.555	100	Soluble pyridine nucleotide transhydrogenase (EC 1.6.1.1)
25	1914	111	fig|6666666.685834.peg.1914	unknown	bi	3	554	fig|6666666.82339.peg.554	98.18	unknown
25	1915	290	fig|6666666.685834.peg.1915	FIG00509433: hypothetical protein	bi	3	553	fig|6666666.82339.peg.553	99.65	FIG00509433: hypothetical protein
25	1916	307	fig|6666666.685834.peg.1916	N-carbamoylputrescine amidase (EC 3.5.1.53) @ Aliphatic amidase AmiE (EC 3.5.1.4)	bi	3	552	fig|6666666.82339.peg.552	99.67	N-carbamoylputrescine amidase (3.5.1.53)
25	1917	354	fig|6666666.685834.peg.1917	Agmatine deiminase (EC 3.5.3.12)	bi	3	551	fig|6666666.82339.peg.551	98.87	Agmatine deiminase (EC 3.5.3.12)
25	1918	416	fig|6666666.685834.peg.1918	Lipoprotein releasing system transmembrane protein LolC/LolE	bi	3	550	fig|6666666.82339.peg.550	100	Lipoprotein releasing system transmembrane protein LolC
25	1919	241	fig|6666666.685834.peg.1919	Lipoprotein-releasing system ATP-binding protein LolD	bi	3	549	fig|6666666.82339.peg.549	99.58	Lipoprotein releasing system ATP-binding protein LolD
25	1920	185	fig|6666666.685834.peg.1920	FIG01199889: hypothetical protein	bi	3	548	fig|6666666.82339.peg.548	100	hypothetical protein
25	1921	970	fig|6666666.685834.peg.1921	DNA internalization-related competence protein ComEC/Rec2	bi	3	547	fig|6666666.82339.peg.547	96.29	DNA internalization-related competence protein ComEC/Rec2
25	1922	260	fig|6666666.685834.peg.1922	MotA/TolQ/ExbB proton channel family protein	bi	3	546	fig|6666666.82339.peg.546	100	MotA/TolQ/ExbB proton channel family protein
25	1923	142	fig|6666666.685834.peg.1923	Biopolymer transport protein ExbD/TolR	bi	3	545	fig|6666666.82339.peg.545	99.29	Biopolymer transport protein ExbD/TolR
25	1924	583	fig|6666666.685834.peg.1924	Lipid A export permease/ATP-binding protein MsbA	bi	3	544	fig|6666666.82339.peg.544	99.66	Lipid A export ATP-binding/permease protein MsbA
25	1925	330	fig|6666666.685834.peg.1925	Tetraacyldisaccharide 4'-kinase (EC 2.7.1.130)	bi	3	543	fig|6666666.82339.peg.543	99.39	Tetraacyldisaccharide 4'-kinase (EC 2.7.1.130)
25	1926	65	fig|6666666.685834.peg.1926	FIG002473: Protein YcaR in KDO2-Lipid A biosynthesis cluster	bi	3	542	fig|6666666.82339.peg.542	100	FIG002473: Protein YcaR in KDO2-Lipid A biosynthesis cluster
25	1927	280	fig|6666666.685834.peg.1927	3-deoxy-manno-octulosonate cytidylyltransferase (EC 2.7.7.38)	bi	3	541	fig|6666666.82339.peg.541	98.21	3-deoxy-manno-octulosonate cytidylyltransferase (EC 2.7.7.38)
25	1928	186	fig|6666666.685834.peg.1928	Low molecular weight protein tyrosine phosphatase (EC 3.1.3.48)	bi	3	540	fig|6666666.82339.peg.540	96.76	Low molecular weight protein tyrosine phosphatase (EC 3.1.3.48)
25	1929	360	fig|6666666.685834.peg.1929	UDP-N-acetylenolpyruvoylglucosamine reductase (EC 1.3.1.98)	bi	3	539	fig|6666666.82339.peg.539	99.16	UDP-N-acetylenolpyruvoylglucosamine reductase (EC 1.1.1.158)
25	1930	1402	fig|6666666.685834.peg.1930	Ribonuclease E (EC 3.1.26.12)	bi	3	538	fig|6666666.82339.peg.538	100	Ribonuclease E (EC 3.1.26.12)
25	1931	96	fig|6666666.685834.peg.1931	hypothetical protein	bi	3	537	fig|6666666.82339.peg.537	98.95	hypothetical protein
25	1932	41	fig|6666666.685834.peg.1932	hypothetical protein	-				0
25	1933	320	fig|6666666.685834.peg.1933	LSU rRNA pseudouridine(955/2504/2580) synthase (EC 5.4.99.24)	bi	3	536	fig|6666666.82339.peg.536	99.37	Ribosomal large subunit pseudouridine synthase C (EC 4.2.1.70)
25	1934	229	fig|6666666.685834.peg.1934	Similar to phosphoglycolate phosphatase, clustered with ribosomal large subunit pseudouridine synthase C	bi	3	535	fig|6666666.82339.peg.535	99.12	Similar to phosphoglycolate phosphatase, clustered with ribosomal large subunit pseudouridine synthase C
25	1935	368	fig|6666666.685834.peg.1935	Periplasmic serine proteases (ClpP class)	bi	3	534	fig|6666666.82339.peg.534	97.28	Periplasmic serine proteases (ClpP class)
25	1936	199	fig|6666666.685834.peg.1936	Maf-like protein YceF	bi	3	533	fig|6666666.82339.peg.533	98.47	FIG146278: Maf/YceF/YhdE family protein
25	1937	192	fig|6666666.685834.peg.1937	hypothetical protein	bi	3	532	fig|6666666.82339.peg.532	99.43	COG1399 protein, clustered with ribosomal protein L32p
25	1938	57	fig|6666666.685834.peg.1938	LSU ribosomal protein L32p @ LSU ribosomal protein L32p, zinc-independent	bi	3	531	fig|6666666.82339.peg.531	100	LSU ribosomal protein L32p
25	1939	255	fig|6666666.685834.peg.1939	Phosphate:acyl-ACP acyltransferase PlsX (EC 2.3.1.n2)	bi	3	530	fig|6666666.82339.peg.530	99.61	Phosphate:acyl-ACP acyltransferase PlsX
25	1940	321	fig|6666666.685834.peg.1940	Malonyl CoA-acyl carrier protein transacylase (EC 2.3.1.39)	bi	3	529	fig|6666666.82339.peg.529	99.69	Malonyl CoA-acyl carrier protein transacylase (EC 2.3.1.39)
25	1941	248	fig|6666666.685834.peg.1941	3-oxoacyl-[acyl-carrier protein] reductase (EC 1.1.1.100), FadG	bi	3	528	fig|6666666.82339.peg.528	100	3-oxoacyl-[acyl-carrier protein] reductase (EC 1.1.1.100)
25	1942	78	fig|6666666.685834.peg.1942	Acyl carrier protein	bi	3	527	fig|6666666.82339.peg.527	100	Acyl carrier protein
25	1943	415	fig|6666666.685834.peg.1943	3-oxoacyl-[acyl-carrier-protein] synthase, KASII (EC 2.3.1.179)	bi	3	526	fig|6666666.82339.peg.526	100	3-oxoacyl-[acyl-carrier-protein] synthase, KASII (EC 2.3.1.179)
25	1944	297	fig|6666666.685834.peg.1944	Aminodeoxychorismate lyase (EC 4.1.3.38)	bi	3	525	fig|6666666.82339.peg.525	95.27	Aminodeoxychorismate lyase (EC 4.1.3.38)
25	1945	334	fig|6666666.685834.peg.1945	Murein endolytic transglycosylase MltG	bi	3	524	fig|6666666.82339.peg.524	99.4	FIG004453: protein YceG like
25	1946	250	fig|6666666.685834.peg.1946	Thymidylate kinase (EC 2.7.4.9)	bi	3	523	fig|6666666.82339.peg.523	98.39	Thymidylate kinase (EC 2.7.4.9)
25	1947	342	fig|6666666.685834.peg.1947	DNA polymerase III delta prime subunit (EC 2.7.7.7)	bi	3	522	fig|6666666.82339.peg.522	99.71	DNA polymerase III delta prime subunit (EC 2.7.7.7)
25	1948	117	fig|6666666.685834.peg.1948	Type IV pilus biogenesis protein PilZ	bi	3	521	fig|6666666.82339.peg.521	100	Type IV pilus biogenesis protein PilZ
25	1949	278	fig|6666666.685834.peg.1949	Uncharacterized metal-dependent hydrolase YcfH	bi	3	519	fig|6666666.82339.peg.519	100	Putative deoxyribonuclease YcfH
25	1950	210	fig|6666666.685834.peg.1950	FIG003620: Proteophosphoglycan precursor (Fragment)	bi	3	518	fig|6666666.82339.peg.518	94.74	FIG003620: Proteophosphoglycan precursor (Fragment)
25	1951	840	fig|6666666.685834.peg.1951	UvrD/REP helicase	bi	3	517	fig|6666666.82339.peg.517	98.46	ATP-dependent DNA helicase UvrD/PcrA
25	1952	314	fig|6666666.685834.peg.1952	Thiosulfate sulfurtransferase, rhodanese (EC 2.8.1.1)	bi	3	516	fig|6666666.82339.peg.516	99.36	Thiosulfate sulfurtransferase, rhodanese (EC 2.8.1.1)
25	1953	412	fig|6666666.685834.peg.1953	Proton/glutamate symport protein @ Sodium/glutamate symport protein	bi	3	515	fig|6666666.82339.peg.515	98.78	Proton/glutamate symport protein @ Sodium/glutamate symport protein
25	1954	548	fig|6666666.685834.peg.1954	Electron transfer flavoprotein-ubiquinone oxidoreductase (EC 1.5.5.1)	bi	3	514	fig|6666666.82339.peg.514	99.82	Electron transfer flavoprotein-ubiquinone oxidoreductase (EC 1.5.5.1)
25	1955	251	fig|6666666.685834.peg.1955	Electron transfer flavoprotein, beta subunit	bi	3	513	fig|6666666.82339.peg.513	99.6	Electron transfer flavoprotein, beta subunit
25	1956	309	fig|6666666.685834.peg.1956	Electron transfer flavoprotein, alpha subunit	bi	3	512	fig|6666666.82339.peg.512	99.35	Electron transfer flavoprotein, alpha subunit
25	1957	304	fig|6666666.685834.peg.1957	TonB system biopolymer transport component; Chromosome segregation ATPase	bi	3	511	fig|6666666.82339.peg.511	99.01	TonB system biopolymer transport component; Chromosome segregation ATPase
25	1958	484	fig|6666666.685834.peg.1958	MotA/TolQ/ExbB proton channel family protein	bi	3	510	fig|6666666.82339.peg.510	99.17	MotA/TolQ/ExbB proton channel family protein
25	1959	208	fig|6666666.685834.peg.1959	Ferric siderophore transport system, biopolymer transport protein ExbB	bi	3	509	fig|6666666.82339.peg.509	100	Ferric siderophore transport system, biopolymer transport protein ExbB
25	1960	128	fig|6666666.685834.peg.1960	Biopolymer transport protein ExbD/TolR	bi	3	508	fig|6666666.82339.peg.508	100	Biopolymer transport protein ExbD/TolR
25	1961	265	fig|6666666.685834.peg.1961	Ferric siderophore transport system, periplasmic binding protein TonB	bi	3	507	fig|6666666.82339.peg.507	99.24	Ferric siderophore transport system, periplasmic binding protein TonB
25	1962	432	fig|6666666.685834.peg.1962	hypothetical protein	bi	3	506	fig|6666666.82339.peg.506	98.61	TPR domain protein, putative component of TonB system
25	1963	271	fig|6666666.685834.peg.1963	Exodeoxyribonuclease III (EC 3.1.11.2)	bi	3	505	fig|6666666.82339.peg.505	98.89	Exodeoxyribonuclease III (EC 3.1.11.2)
25	1964	89	fig|6666666.685834.peg.1964	hypothetical protein	bi	3	504	fig|6666666.82339.peg.504	100	hypothetical protein
25	1965	268	fig|6666666.685834.peg.1965	hypothetical protein	bi	3	503	fig|6666666.82339.peg.503	96.63	hypothetical protein
25	1966	435	fig|6666666.685834.peg.1966	ATP-dependent RNA helicase RhlB (EC 3.6.4.13)	bi	3	502	fig|6666666.82339.peg.502	99.08	ATP-dependent RNA helicase RhlB
25	1967	713	fig|6666666.685834.peg.1967	ATP-dependent helicase DinG/Rad3	bi	3	501	fig|6666666.82339.peg.501	99.44	ATP-dependent helicase DinG/Rad3
25	1968	363	fig|6666666.685834.peg.1968	2-keto-3-deoxy-D-arabino-heptulosonate-7-phosphate synthase I alpha (EC 2.5.1.54)	bi	3	500	fig|6666666.82339.peg.500	100	2-keto-3-deoxy-D-arabino-heptulosonate-7-phosphate synthase I alpha (EC 2.5.1.54)
25	1969	201	fig|6666666.685834.peg.1969	RNA polymerase sigma factor RpoE	bi	3	499	fig|6666666.82339.peg.499	100	RNA polymerase sigma factor RpoE
25	1970	246	fig|6666666.685834.peg.1970	Sigma factor RpoE negative regulatory protein RseA	bi	3	498	fig|6666666.82339.peg.498	99.18	Sigma factor RpoE negative regulatory protein RseA
25	1971	82	fig|6666666.685834.peg.1971	hypothetical protein	bi	3	497	fig|6666666.82339.peg.497	100	hypothetical protein
25	1972	157	fig|6666666.685834.peg.1972	Sigma factor RpoE regulatory protein RseC	bi	3	496	fig|6666666.82339.peg.496	99.36	Sigma factor RpoE regulatory protein RseC
25	1973	40	fig|6666666.685834.peg.1973	hypothetical protein	bi	3	495	fig|6666666.82339.peg.495	96.43	hypothetical protein
25	1974	472	fig|6666666.685834.peg.1974	Serine protease precursor MucD/AlgY associated with sigma factor RpoE	bi	3	494	fig|6666666.82339.peg.494	100	HtrA protease/chaperone protein
25	1975	607	fig|6666666.685834.peg.1975	Translation elongation factor LepA	bi	3	493	fig|6666666.82339.peg.493	100	Translation elongation factor LepA
25	1976	268	fig|6666666.685834.peg.1976	Signal peptidase I (EC 3.4.21.89)	bi	3	492	fig|6666666.82339.peg.492	99.63	Signal peptidase I (EC 3.4.21.89)
25	1977	253	fig|6666666.685834.peg.1977	Ribonuclease III (EC 3.1.26.3)	bi	3	491	fig|6666666.82339.peg.491	99.57	Ribonuclease III (EC 3.1.26.3)
25	1978	347	fig|6666666.685834.peg.1978	GTP-binding protein Era	bi	3	490	fig|6666666.82339.peg.490	100	GTP-binding protein Era
25	1979	239	fig|6666666.685834.peg.1979	DNA recombination and repair protein RecO	bi	3	489	fig|6666666.82339.peg.489	100	DNA recombination and repair protein RecO
25	1980	277	fig|6666666.685834.peg.1980	Pyridoxine 5'-phosphate synthase (EC 2.6.99.2)	bi	3	488	fig|6666666.82339.peg.488	98.91	Pyridoxine 5'-phosphate synthase (EC 2.6.99.2)
25	1981	126	fig|6666666.685834.peg.1981	Holo-[acyl-carrier-protein] synthase (EC 2.7.8.7)	bi	3	487	fig|6666666.82339.peg.487	98.4	Holo-[acyl-carrier protein] synthase (EC 2.7.8.7)
25	1982	1078	fig|6666666.685834.peg.1982	Signal transduction histidine-protein kinase BarA (EC 2.7.13.3)	bi	3	486	fig|6666666.82339.peg.486	95.19	BarA sensory histidine kinase (= VarS = GacS)
25	1983	329	fig|6666666.685834.peg.1983	Cysteine synthase B (EC 2.5.1.47)	bi	3	485	fig|6666666.82339.peg.485	99.7	Cysteine synthase B (EC 2.5.1.47)
25	1984	468	fig|6666666.685834.peg.1984	23S rRNA (uracil(1939)-C(5))-methyltransferase (EC 2.1.1.190)	bi	3	484	fig|6666666.82339.peg.484	99.36	23S rRNA (Uracil-5-) -methyltransferase RumA (EC 2.1.1.-) ## LSU rRNA m(5)U1939
25	1985	755	fig|6666666.685834.peg.1985	Inactive (p)ppGpp 3'-pyrophosphohydrolase domain / GTP pyrophosphokinase (EC 2.7.6.5), (p)ppGpp synthetase I	bi	3	483	fig|6666666.82339.peg.483	99.87	GTP pyrophosphokinase (EC 2.7.6.5), (p)ppGpp synthetase I
25	1986	325	fig|6666666.685834.peg.1986	Nucleoside triphosphate pyrophosphohydrolase MazG (EC 3.6.1.8)	bi	3	482	fig|6666666.82339.peg.482	97.7	Nucleoside triphosphate pyrophosphohydrolase MazG (EC 3.6.1.8)
25	1987	883	fig|6666666.685834.peg.1987	Phosphoenolpyruvate carboxylase (EC 4.1.1.31)	bi	3	481	fig|6666666.82339.peg.481	99.89	Phosphoenolpyruvate carboxylase (EC 4.1.1.31)
25	1988	349	fig|6666666.685834.peg.1988	L-asparaginase I, cytoplasmic (EC 3.5.1.1)	bi	3	480	fig|6666666.82339.peg.480	97.99	L-asparaginase I, cytoplasmic (EC 3.5.1.1)
25	1989	220	fig|6666666.685834.peg.1989	Pyrrolidone-carboxylate peptidase (EC 3.4.19.3)	bi	3	479	fig|6666666.82339.peg.479	96.8	Pyrrolidone-carboxylate peptidase (EC 3.4.19.3)
25	1990	304	fig|6666666.685834.peg.1990	FIG001614: Membrane protein	bi	3	478	fig|6666666.82339.peg.478	99.67	FIG001614: Membrane protein
25	1991	258	fig|6666666.685834.peg.1991	FIG015373: Membrane protein	bi	3	477	fig|6666666.82339.peg.477	100	FIG015373: Membrane protein
25	1992	400	fig|6666666.685834.peg.1992	Uncharacterized MFS-type transporter	bi	3	476	fig|6666666.82339.peg.476	99.49	Cyanate MFS transporter
25	1993	205	fig|6666666.685834.peg.1993	hypothetical protein	bi	3	475	fig|6666666.82339.peg.475	98.04	hypothetical protein
25	1994	205	fig|6666666.685834.peg.1994	hypothetical protein	bi	3	474	fig|6666666.82339.peg.474	100	hypothetical protein
25	1995	167	fig|6666666.685834.peg.1995	hypothetical protein	bi	3	473	fig|6666666.82339.peg.473	99.4	hypothetical protein
25	1996	442	fig|6666666.685834.peg.1996	diguanylate cyclase/phosphodiesterase (GGDEF & EAL domains) with PAS/PAC sensor(s)	bi	3	472	fig|6666666.82339.peg.472	97.28	diguanylate cyclase/phosphodiesterase (GGDEF & EAL domains) with PAS/PAC sensor(s)
25	1997	212	fig|6666666.685834.peg.1997	hypothetical protein	bi	3	471	fig|6666666.82339.peg.471	99.36	hypothetical protein
25	1998	180	fig|6666666.685834.peg.1998	FIG01200701: possible membrane protein	bi	3	470	fig|6666666.82339.peg.470	99.44	FIG01200701: possible membrane protein
25	1999	237	fig|6666666.685834.peg.1999	putative lipoprotein	bi	3	469	fig|6666666.82339.peg.469	97.41	putative lipoprotein
[truncated: 1,636 more rows]
